# Supplementary material for: The potent and selective cyclin-dependent kinases 4 and 6 inhibitor ribociclib (LEE011) is a versatile combination partner in preclinical cancer models
Source: Oncotarget. 2018 Oct 16;9(81):35226–40. doi: 10.18632/oncotarget.26215 (PMC6219668; doi:10.18632/oncotarget.26215)
Supplement: Supplementary file 2 [file oncotarget-09-35226-s002.xlsx]

## Sheet: Supplementary Table 1B
Supplementary Table 1B: Raw data of DiscoveRx KINOMEscan selectivity panel. Numbers represent the percentage of control, where a negative control (dimethyl sulfoxide only) establishes the “100% of control” top signal, and a positive control (promiscuous kinase inhibitors) establishes the “0% of control” baseline. Values were derived from 2 replicates with manual curation for likely technical arti…
KINOMEscan gene symbol	Ribociclib (100 nM)	Ribociblib (1 μM)	Palbociclib (100 nM)	Palbociclib (1 μM)	Abemaciclib (100 nM)	Abemaciclib (1 μM)
AAK1	85	76	94	88	17	4.8
ABL1 (E255K)-phosphorylated	99	89	67	99	71	61
ABL1 (F317I)-nonphosphorylated	100	100	69	100	61	70
ABL1 (F317I)-phosphorylated	100	100	93	100	94	96
ABL1 (F317L)-nonphosphorylated	100	100	86	100	65	63
ABL1 (F317L)-phosphorylated	100	100	99	100	100	80
ABL1 (H396P)-nonphosphorylated	96	93	74	100	60	51
ABL1 (H396P)-phosphorylated	93	90	85	98	84	83
ABL1 (M351T)-phosphorylated	100	100	99	100	92	94
ABL1 (Q252H)-nonphosphorylated	100	100	63	100	81	59
ABL1 (Q252H)-phosphorylated	100	98	65	97	67	59
ABL1 (T315I)-nonphosphorylated	93	100	68	96	7.5	0
ABL1 (T315I)-phosphorylated	100	100	99	99	73	31
ABL1 (Y253F)-phosphorylated	100	98	86	100	85	84
ABL1-nonphosphorylated	91	84	70	99	63	47
ABL1-phosphorylated	100	95	94	100	84	87
ABL2	100	100	99	100	99	97
ACVR1	100	97	90	100	93	70
ACVR1B	100	100	87	100	100	92
ACVR2A	100	100	98	100	100	98
ACVR2B	100	99	96	100	100	100
ACVRL1	97	100	90	100	100	100
ADCK3	100	100	98	100	100	94
ADCK4	99	95	90	100	61	31
AKT1	100	100	99	100	100	100
AKT2	100	63	73	100	78	93
AKT3	100	100	99	100	96	100
ALK	100	100	95	100	91	67
ALK (C1156Y)	100	95	73	100	69	58
ALK (L1196M)	100	94	75	100	72	75
AMPK-alpha1	95	100	99	100	90	86
AMPK-alpha2	100	98	97	100	100	63
ANKK1	100	100	97	100	89	97
ARK5	99	100	100	100	100	100
ASK1	99	100	92	100	100	100
ASK2	89	89	89	100	76	75
AURKA	96	54	74	100	88	56
AURKB	79	59	79	95	85	79
AURKC	99	96	75	100	100	100
AXL	100	100	75	100	84	35
BIKE	100	88	74	100	68	19
BLK	100	100	93	100	100	100
BMPR1A	100	100	94	100	100	100
BMPR1B	86	81	72	91	68	60
BMPR2	100	100	79	100	68	79
BMX	100	100	94	100	98	89
BRAF	100	100	100	100	100	100
BRAF (V600E)	100	100	99	100	100	95
BRK	92	85	91	100	87	78
BRSK1	98	91	88	94	77	77
BRSK2	100	100	98	100	92	87
BTK	100	100	77	100	87	76
BUB1	100	100	75	100	80	41
CAMK1	100	93	66	96	75	46
CAMK1B	100	100	72	100	80	43
CAMK1D	100	76	82	92	77	32
CAMK1G	85	77	100	94	63	41
CAMK2A	88	36	100	95	3.8	0.6
CAMK2B	62	33	100	73	8.3	3.2
CAMK2D	72	32	94	99	7.2	1.9
CAMK2G	72	34	82	99	10	2.8
CAMK4	91	98	100	100	100	87
CAMKK1	96	80	84	96	60	20
CAMKK2	90	69	81	86	31	7.2
CASK	87	74	93	100	86	89
CDC2L1	100	100	90	100	98	91
CDC2L2	96	100	83	99	99	80
CDC2L5	100	100	74	92	53	15
CDK11	100	98	92	94	100	100
CDK2	100	95	78	100	76	42
CDK3	97	97	94	100	76	36
CDK4	100	52	33	31	17	1
CDK4-cyclin D1	0.65	0.1	0.3	0.45	0.1	0.05
CDK4-cyclin D3	1.6	1.6	0.8	1.4	0.65	0.6
CDK5	100	90	90	100	92	91
CDK7	93	100	59	100	14	1.4
CDK8	83	89	90	88	82	81
CDK9	99	86	89	100	52	12
CDKL1	100	100	87	100	66	16
CDKL2	98	86	86	80	23	1.7
CDKL3	100	95	100	100	63	5.9
CDKL5	100	100	87	100	0.65	0
CHEK1	100	98	100	100	86	100
CHEK2	100	99	76	100	81	54
CIT	100	100	81	100	12	1.1
CLK1	97	92	38	14	2.5	0.3
CLK2	96	79	96	62	6.8	1.2
CLK3	82	89	100	83	83	89
CLK4	100	100	52	15	2.2	1.3
CSF1R	98	70	97	97	85	93
CSF1R-autoinhibited	100	100	93	100	88	84
CSK	100	100	89	100	85	89
CSNK1A1	94	87	79	97	93	77
CSNK1A1L	100	100	95	100	94	95
CSNK1D	100	99	88	98	78	45
CSNK1E	98	100	100	100	99	89
CSNK1G1	100	100	75	100	100	79
CSNK1G2	100	100	89	92	98	69
CSNK1G3	100	100	87	100	78	78
CSNK2A1	100	100	66	46	1.1	0.4
CSNK2A2	100	100	48	28	0.55	0
CTK	94	92	78	100	47	40
DAPK1	92	94	97	74	57	37
DAPK2	100	95	97	83	52	17
DAPK3	100	96	87	55	25	3.7
DCAMKL1	100	100	75	93	79	70
DCAMKL2	92	99	94	87	100	56
DCAMKL3	94	87	73	61	57	7.8
DDR1	99	77	97	100	72	44
DDR2	100	95	100	100	93	73
DLK	100	100	99	100	86	46
DMPK	95	100	100	100	46	8.2
DMPK2	100	100	95	100	94	83
DRAK1	100	100	91	100	45	4.4
DRAK2	91	91	93	100	76	37
DYRK1A	91	95	84	83	1.4	0.1
DYRK1B	100	92	57	69	3.4	0
DYRK2	97	100	100	99	2.5	1.1
EGFR	91	91	88	94	89	73
EGFR (E746-A750del)	100	100	100	100	96	100
EGFR (G719C)	100	100	83	100	96	86
EGFR (G719S)	100	97	88	100	91	80
EGFR (L747-E749del, A750P)	94	95	94	100	80	74
EGFR (L747-S752del, P753S)	100	100	100	100	100	100
EGFR (L747-T751del,Sins)	100	99	77	100	100	92
EGFR (L858R)	96	92	96	99	100	91
EGFR (L858R,T790M)	93	71	93	80	59	31
EGFR (L861Q)	100	100	84	100	100	96
EGFR (S752-I759del)	100	100	95	100	98	88
EGFR (T790M)	100	99	84	100	75	42
EIF2AK1	100	100	89	100	92	88
EPHA1	100	100	88	100	93	66
EPHA2	100	100	88	100	100	92
EPHA3	92	96	77	99	66	60
EPHA4	100	100	84	100	90	96
EPHA5	100	99	90	100	96	95
EPHA6	100	100	96	100	85	99
EPHA7	100	100	99	100	99	99
EPHA8	100	100	99	100	100	100
EPHB1	94	100	92	100	95	100
EPHB2	100	95	99	100	95	97
EPHB3	100	100	94	100	88	99
EPHB4	100	100	81	100	97	91
EPHB6	100	78	68	100	68	47
ERBB2	100	100	100	100	99	92
ERBB3	74	72	64	77	68	57
ERBB4	100	100	85	100	95	97
ERK1	100	100	91	100	99	88
ERK2	98	94	90	100	96	98
ERK3	100	99	96	100	90	89
ERK4	100	100	94	100	95	96
ERK5	100	99	89	95	98	78
ERK8	78	95	68	67	0.4	0.2
ERN1	84	73	87	100	66	17
FAK	97	86	83	92	89	64
FER	96	85	93	95	92	82
FES	100	100	89	100	91	94
FGFR1	100	100	100	100	97	94
FGFR2	100	100	88	100	91	99
FGFR3	100	100	90	100	100	96
FGFR3 (G697C)	100	100	92	98	91	80
FGFR4	86	85	98	99	87	86
FGR	100	100	83	96	100	97
FLT1	100	100	90	100	89	89
FLT3	97	69	79	87	98	58
FLT3 (D835H)	100	93	93	100	78	39
FLT3 (D835V)	100	50	51	66	3.4	9.6
FLT3 (D835Y)	93	100	83	100	73	33
FLT3 (ITD)	100	100	82	100	77	33
FLT3 (ITD,D835V)	100	100	90	98	23	3.9
FLT3 (ITD,F691L)	86	75	85	72	55	33
FLT3 (K663Q)	97	100	93	100	95	66
FLT3 (N841I)	89	58	89	92	82	40
FLT3 (R834Q)	100	100	90	100	90	71
FLT3-autoinhibited	99	95	87	100	94	79
FLT4	100	100	100	100	93	100
FRK	100	93	93	100	94	82
FYN	94	94	91	100	89	94
GAK	70	28	77	100	69	27
GCN2 (Kin.Dom.2,S808G)	100	85	100	100	37	12
GRK1	96	97	86	93	80	90
GRK2	100	100	52	100	44	17
GRK3	100	62	62	100	49	35
GRK4	61	61	65	51	26	23
GRK7	100	100	62	100	95	70
GSK3A	98	100	100	100	3.7	1.2
GSK3B	83	87	83	98	10	1.5
HASPIN	92	86	83	99	61	27
HCK	100	100	97	90	100	100
HIPK1	85	95	61	52	1.8	0.25
HIPK2	100	100	56	28	0	0
HIPK3	100	100	57	55	0.45	0.65
HIPK4	100	93	85	87	47	10
HPK1	100	98	100	98	74	76
HUNK	100	100	100	100	100	100
ICK	100	100	43	100	16	1.2
IGF1R	100	100	87	98	98	89
IKK-alpha	100	100	100	100	57	22
IKK-beta	100	100	100	100	76	42
IKK-epsilon	100	100	64	99	69	53
INSR	100	100	85	100	86	67
INSRR	88	92	92	97	85	64
IRAK1	100	100	74	100	0.1	0
IRAK3	79	96	84	80	44	22
IRAK4	100	100	80	100	92	90
ITK	98	100	100	100	95	98
JAK1 (JH1domain-catalytic)	74	93	100	100	99	100
JAK1 (JH2domain-pseudokinase)	58	43	43	62	42	35
JAK2 (JH1domain-catalytic)	100	100	77	100	87	52
JAK3 (JH1domain-catalytic)	100	12	78	91	31	5.7
JNK1	100	97	53	83	23	4.3
JNK2	100	87	61	55	50	16
JNK3	92	82	62	52	31	3.4
KIT	97	83	96	100	97	99
KIT (A829P)	100	100	98	100	100	89
KIT (D816H)	100	97	78	98	82	58
KIT (D816V)	100	100	93	100	100	92
KIT (L576P)	100	83	100	100	100	94
KIT (V559D)	100	76	99	100	94	100
KIT (V559D,T670I)	98	99	100	100	93	91
KIT (V559D,V654A)	100	89	91	100	98	100
KIT-autoinhibited	100	87	77	100	81	79
LATS1	100	100	100	100	100	100
LATS2	100	100	71	100	72	64
LCK	100	96	91	100	100	100
LIMK1	100	97	87	100	96	97
LIMK2	100	100	92	100	88	79
LKB1	100	100	97	100	100	100
LOK	80	100	96	100	93	92
LRRK2	100	100	85	100	93	47
LRRK2 (G2019S)	100	100	69	100	79	33
LTK	100	100	98	100	100	100
LYN	100	100	91	100	93	85
LZK	100	100	57	100	83	69
MAK	93	70	90	97	62	28
MAP3K1	95	93	86	100	65	98
MAP3K15	100	100	82	99	36	37
MAP3K2	100	100	74	99	82	79
MAP3K3	89	95	73	89	68	66
MAP3K4	100	100	88	93	97	95
MAP4K2	100	99	87	100	58	31
MAP4K3	91	100	100	98	75	82
MAP4K4	100	100	93	100	83	55
MAP4K5	100	100	96	100	100	87
MAPKAPK2	93	100	100	92	86	100
MAPKAPK5	97	100	86	99	87	85
MARK1	87	96	100	85	83	83
MARK2	100	100	79	100	78	59
MARK3	87	97	96	86	100	100
MARK4	89	96	100	95	92	87
MAST1	100	56	73	100	18	13
MEK1	100	97	84	100	83	80
MEK2	100	90	95	98	82	89
MEK3	100	94	82	95	16	5.3
MEK4	98	100	62	100	45	9.8
MEK5	89	85	55	91	75	79
MEK6	100	100	89	91	18	47
MELK	100	100	85	97	100	60
MERTK	100	100	87	100	94	82
MET	100	97	89	92	52	17
MET (M1250T)	100	87	82	91	64	38
MET (Y1235D)	93	90	100	94	54	27
MINK	91	82	85	85	45	20
MKK7	100	100	88	98	93	92
MKNK1	100	100	100	100	100	100
MKNK2	100	56	66	85	70	55
MLCK	100	100	80	69	91	59
MLK1	100	99	82	99	86	81
MLK2	95	85	68	67	81	61
MLK3	100	95	96	100	97	100
MRCKA	99	100	98	100	92	91
MRCKB	100	100	86	100	88	82
MST1	99	97	97	94	100	100
MST1R	100	82	91	100	89	86
MST2	88	96	100	100	100	100
MST3	100	100	85	96	77	71
MST4	96	95	96	100	99	89
MTOR	82	77	100	87	83	60
MUSK	100	97	100	100	79	62
MYLK	93	83	78	96	53	26
MYLK2	100	100	91	100	98	87
MYLK4	100	92	100	100	77	46
MYO3A	98	100	67	97	80	66
MYO3B	99	100	100	100	100	100
NDR1	100	87	84	100	84	47
NDR2	100	100	75	100	89	93
NEK1	100	100	86	91	49	74
NEK10	67	21	84	96	2.2	0
NEK11	100	100	79	100	97	96
NEK2	97	96	79	97	91	80
NEK3	91	85	73	93	71	59
NEK4	100	100	90	100	96	93
NEK5	100	100	95	100	93	77
NEK6	100	93	91	98	93	97
NEK7	100	96	100	100	95	93
NEK9	100	100	100	100	100	100
NIK	96	93	99	84	92	83
NIM1	100	100	58	100	64	29
NLK	87	97	78	86	74	90
OSR1	97	97	90	100	90	60
p38-alpha	100	100	100	100	100	98
p38-beta	100	100	90	100	98	96
p38-delta	98	78	84	100	85	96
p38-gamma	91	100	78	89	70	69
PAK1	100	99	94	100	97	76
PAK2	65	68	83	68	31	26
PAK3	98	99	97	93	89	71
PAK4	100	100	83	100	86	74
PAK6	100	100	100	96	100	98
PAK7	95	97	82	94	75	67
PCTK1	96	75	82	70	4.3	0.2
PCTK2	99	84	91	95	42	7.4
PCTK3	93	98	84	88	73	20
PDGFRA	96	70	93	100	99	83
PDGFRB	100	78	92	100	82	92
PDPK1	100	100	100	100	100	99
PFCDPK1 (P.falciparum)	100	98	87	99	92	78
PFPK5 (P.falciparum)	100	95	90	100	100	94
PFTAIRE2	100	99	100	100	92	54
PFTK1	100	98	80	92	64	17
PHKG1	100	96	82	94	44	16
PHKG2	98	72	100	83	64	26
PIK3C2B	100	100	100	100	97	92
PIK3C2G	100	97	63	95	75	58
PIK3CA	100	100	86	100	88	80
PIK3CA (C420R)	85	98	85	89	81	81
PIK3CA (E542K)	100	90	78	100	67	77
PIK3CA (E545A)	100	100	74	100	66	66
PIK3CA (E545K)	92	100	88	99	67	81
PIK3CA (H1047L)	91	100	87	100	64	71
PIK3CA (H1047Y)	77	83	69	78	51	73
PIK3CA (I800L)	87	86	85	100	63	54
PIK3CA (M1043I)	100	96	68	100	93	67
PIK3CA (Q546K)	87	96	90	99	73	83
PIK3CB	96	99	94	100	69	83
PIK3CD	100	100	62	72	81	49
PIK3CG	100	100	90	100	72	51
PIK4CB	99	100	40	100	87	67
PIKFYVE	78	68	62	81	26	3.4
PIM1	100	100	89	100	3.8	2.6
PIM2	100	100	90	98	37	9.7
PIM3	100	100	96	100	6	5.2
PIP5K1A	87	85	86	89	88	27
PIP5K1C	78	82	100	84	100	75
PIP5K2B	100	100	96	99	100	67
PIP5K2C	60	50	79	16	82	73
PKAC-alpha	98	93	98	100	97	90
PKAC-beta	100	98	100	100	88	61
PKMYT1	100	100	75	100	83	90
PKN1	96	62	79	76	46	30
PKN2	96	99	94	100	51	41
PKNB (M.tuberculosis)	100	90	76	55	50	10
PLK1	100	100	65	100	95	87
PLK2	90	99	82	91	83	81
PLK3	100	96	77	100	81	81
PLK4	100	100	83	100	75	31
PRKCD	88	100	96	100	62	18
PRKCE	69	61	93	65	29	3.5
PRKCH	100	100	100	99	58	38
PRKCI	100	98	75	100	100	87
PRKCQ	100	100	88	100	67	77
PRKD1	96	77	72	62	77	30
PRKD2	90	81	95	60	54	30
PRKD3	77	59	80	57	47	13
PRKG1	100	100	96	100	90	66
PRKG2	99	100	91	100	89	68
PRKR	100	100	100	100	84	39
PRKX	91	95	74	96	69	73
PRP4	100	100	83	100	96	83
PYK2	89	95	90	94	93	68
QSK	95	80	95	100	90	90
RAF1	98	91	59	88	93	75
RET	100	89	78	98	86	71
RET (M918T)	100	100	100	100	98	99
RET (V804L)	100	100	92	100	92	94
RET (V804M)	100	97	92	99	100	89
RIOK1	100	100	88	97	60	18
RIOK2	100	100	83	100	57	39
RIOK3	100	97	75	93	61	22
RIPK1	100	100	94	100	90	77
RIPK2	95	81	98	100	86	97
RIPK4	90	98	58	100	85	72
RIPK5	99	100	88	99	80	61
ROCK1	100	100	93	100	39	7.4
ROCK2	100	100	100	100	35	4.5
ROS1	95	83	92	94	68	39
RPS6KA4 (Kin.Dom.1-N-terminal)	94	97	100	100	91	76
RPS6KA4 (Kin.Dom.2-C-terminal)	94	95	76	80	29	4.2
RPS6KA5 (Kin.Dom.1-N-terminal)	99	99	96	100	84	53
RPS6KA5 (Kin.Dom.2-C-terminal)	100	99	72	96	64	38
RSK1 (Kin.Dom.1-N-terminal)	100	100	96	100	93	82
RSK1 (Kin.Dom.2-C-terminal)	79	80	99	76	64	69
RSK2 (Kin.Dom.1-N-terminal)	90	93	71	84	79	72
RSK2 (Kin.Dom.2-C-terminal)	100	97	100	100	98	98
RSK3 (Kin.Dom.1-N-terminal)	100	95	93	87	68	70
RSK3 (Kin.Dom.2-C-terminal)	98	96	90	97	69	70
RSK4 (Kin.Dom.1-N-terminal)	100	100	59	98	78	73
RSK4 (Kin.Dom.2-C-terminal)	90	78	83	86	79	68
S6K1	92	100	100	94	100	73
SBK1	100	81	77	100	72	59
SGK	100	100	80	100	5.1	0.6
SgK110	98	87	92	100	100	100
SGK2	100	100	79	100	15	1.6
SGK3	100	100	87	97	18	2.6
SIK	100	86	80	100	94	99
SIK2	75	63	99	100	79	88
SLK	98	40	83	86	77	50
SNARK	67	34	63	39	35	8.7
SNRK	100	100	94	100	96	93
SRC	100	99	100	100	100	100
SRMS	100	88	74	100	77	69
SRPK1	100	100	96	100	95	44
SRPK2	100	100	95	100	95	85
SRPK3	84	93	78	80	45	30
STK16	100	100	48	26	5.3	3
STK33	100	95	82	85	73	23
STK35	96	100	98	100	81	79
STK36	100	100	93	97	97	88
STK39	100	95	65	100	52	32
SYK	85	82	83	91	93	98
TAK1	92	100	53	96	20	4.5
TAOK1	100	100	100	99	37	8.1
TAOK2	100	97	100	95	77	23
TAOK3	100	96	100	99	11	1
TBK1	86	89	75	84	65	51
TEC	100	94	90	98	99	100
TESK1	96	100	80	91	92	70
TGFBR1	99	99	63	100	93	85
TGFBR2	100	98	83	100	100	100
TIE1	93	100	100	100	73	60
TIE2	100	100	90	100	100	88
TLK1	100	100	96	100	59	33
TLK2	100	100	87	100	86	42
TNIK	100	100	85	100	79	56
TNK1	100	81	73	100	100	100
TNK2	100	100	96	100	100	95
TNNI3K	93	83	96	100	91	93
TRKA	100	100	47	99	73	20
TRKB	100	100	42	100	79	37
TRKC	100	100	69	100	76	52
TRPM6	97	100	89	96	100	92
TSSK1B	100	99	100	100	77	86
TSSK3	100	100	99	100	58	71
TTK	53	27	12	19	49	16
TXK	100	99	80	91	89	75
TYK2 (JH1domain-catalytic)	100	100	64	100	73	66
TYK2 (JH2domain-pseudokinase)	100	100	100	100	100	82
TYRO3	100	100	80	99	91	97
ULK1	100	100	89	100	79	48
ULK2	100	94	18	5.6	59	30
ULK3	100	100	82	100	86	49
VEGFR2	100	93	81	96	84	73
VPS34	98	100	47	23	34	9.7
VRK2	100	98	93	100	90	96
WEE1	100	87	87	100	88	93
WEE2	96	93	91	100	86	97
WNK1	98	100	94	100	98	96
WNK2	100	100	88	100	95	79
WNK3	100	100	100	100	100	100
WNK4	100	100	83	100	91	93
YANK1	100	100	81	99	60	48
YANK2	100	96	100	100	100	100
YANK3	100	100	79	100	78	100
YES	100	100	94	100	100	93
YSK1	100	100	100	100	81	66
YSK4	100	100	75	50	14	1.3
ZAK	97	100	82	89	90	81
	100	100	100	100	98	99

## Sheet: Supplementary Table 1C
Supplementary Table 1C: List of hits (ie, kinases where percentage of control was <35%) for all tested compounds and concentrations. CDK4 assays appear in the shaded area.
Ribociclib (100 nM)	Ribociblib (1 μM)	Palbociclib (100 nM)	Palbociclib (1 μM)	Abemaciclib (100 nM)	Abemaciclib (1 μM)
CDK4-cyclin D1	CDK4-cyclin D1	CDK4-cyclin D1	CDK4-cyclin D1	CDK4-cyclin D1	CDK4-cyclin D1
CDK4-cyclin D3	CDK4-cyclin D3	CDK4-cyclin D3	CDK4-cyclin D3	CDK4-cyclin D3	CDK4-cyclin D3
		CDK4	CDK4	CDK4	CDK4
	CAMK2B		CLK1	AAK1	AAK1
	CAMK2D		CLK4	ABL1 (T315I)-nonphosphorylated	ABL1 (T315I)-nonphosphorylated
	CAMK2G		CSNK2A2		ABL1 (T315I)-phosphorylated
	GAK		HIPK2		ADCK4
	JAK3 (JH1domain-catalytic)		PIP5K2C		BIKE
	NEK10		STK16		CAMK1D
	SNARK	TTK	TTK	CAMK2A	CAMK2A
	TTK	ULK2	ULK2	CAMK2B	CAMK2B
			VPS34	CAMK2D	CAMK2D
				CAMK2G	CAMK2G
					CAMKK1
				CAMKK2	CAMKK2
					CDC2L5
				CDK7	CDK7
					CDK9
					CDKL1
				CDKL2	CDKL2
					CDKL3
				CDKL5	CDKL5
				CIT	CIT
				CLK1	CLK1
				CLK2	CLK2
				CLK4	CLK4
				CSNK2A1	CSNK2A1
				CSNK2A2	CSNK2A2
					DAPK2
				DAPK3	DAPK3
					DCAMKL3
					DMPK
					DRAK1
				DYRK1A	DYRK1A
				DYRK1B	DYRK1B
				DYRK2	DYRK2
					EGFR (L858R,T790M)
				ERK8	ERK8
					ERN1
				FLT3 (D835V)	FLT3 (D835V)
					FLT3 (D835Y)
					FLT3 (ITD)
				FLT3 (ITD,D835V)	FLT3 (ITD,D835V)
					FLT3 (ITD,F691L)
					GAK
					GCN2 (Kin.Dom.2,S808G)
					GRK2
				GRK4	GRK4
				GSK3A	GSK3A
				GSK3B	GSK3B
					HASPIN
				HIPK1	HIPK1
				HIPK2	HIPK2
				HIPK3	HIPK3
					HIPK4
				ICK	ICK
					IKK-alpha
				IRAK1	IRAK1
					IRAK3
				JAK3 (JH1domain-catalytic)	JAK3 (JH1domain-catalytic)
				JNK1	JNK1
					JNK2
				JNK3	JNK3
					LRRK2 (G2019S)
					MAK
					MAP4K2
				MAST1	MAST1
				MEK3	MEK3
					MEK4
				MEK6
					MET
					MET (Y1235D)
					MINK
					MYLK
				NEK10	NEK10
					NIM1
				PAK2	PAK2
				PCTK1	PCTK1
					PCTK2
					PCTK3
					PFTK1
					PHKG1
					PHKG2
				PIKFYVE	PIKFYVE
				PIM1	PIM1
					PIM2
				PIM3	PIM3
					PIP5K1A
					PKN1
					PKNB (M.tuberculosis)
					PLK4
					PRKCD
				PRKCE	PRKCE
					PRKD1
					PRKD2
					PRKD3
					RIOK1
					RIOK3
					ROCK1
					ROCK2
				RPS6KA4 (Kin.Dom.2-C-terminal)	RPS6KA4 (Kin.Dom.2-C-terminal)
				SGK	SGK
				SGK2	SGK2
				SGK3	SGK3
					SNARK
					SRPK3
				STK16	STK16
					STK33
					STK39
				TAK1	TAK1
					TAOK1
					TAOK2
				TAOK3	TAOK3
					TLK1
					TRKA
					TTK
					ULK2
				VPS34	VPS34
				YSK4	YSK4

## Sheet: Supplementary Table 2
Supplementary Table 2: mRNA expression data and RNA interference dependency profiles for CDK4, CDK6, CCND1, and CCND3 across 398 cell lines from the Cancer Cell Line Encyclopedia. mRNA expression was measured on Affymetrix™ U133 Plus 2.0 arrays. Data are robust multiarray average normalized and log2 transformed. RNA interference dependency profiles stem from a large-scale, deep-coverage pooled sh…
Cell line	Primary site	Expression CDK4	Expression CDK6	Expression CCND1	Expression CCND3	Dependency CDK4	Dependency CDK6	Dependency CCND1	Dependency CCND3
snu685	endometrium	13.085	6.577	9.438	7.951	-3.777	0.278	-0.925	-0.593
cama1	breast	10.03	4.108	8.968	8.49	-3.444	0.722	-2.128	0.972
hcc827	lung	12.821	7.381	8.868	7.384	-3.43	0.536	-1.758	0.117
mdamb453	breast	10.019	4.016	8.361	8.908	-3.358	0.155	-0.985	0.802
ncih1792	lung	11.997	7.01	8.477	8.318	-2.863	0.375	-0.852	-0.101
t47d	breast	9.977	4.123	7.516	8.334	-2.856	0.275	-2.201	0.629
dms114	lung	10.456	4.013	8.059	8.397	-2.658	0.407	0.376	-0.159
lncapclonefgc	prostate	9.864	3.706	8.45	7.762	-2.586	0.551	-1.44	-0.245
cal120	breast	12.357	6.542	9.465	8.025	-2.578	0.678	-0.326	0.019
sjsa1	bone	12.912	7.266	9.639	9.011	-2.578	0.266	-1.967	0.469
skmel28	skin	9.823	6.744	9.884	8.37	-2.444	0.51	-1.364	0.096
ymb1	breast	10.448	4.069	8.478	8.511	-2.047	0.523	-1.778	0.082
ncih661	lung	9.953	6.477	7.995	8.479	-1.996	-0.286	0.321	-0.941
snu1	stomach	10.18	4.144	8.835	8.5	-1.88	0.382	-1.562	0.408
mcf7	breast	9.846	3.946	8.933	7.922	-1.804	-0.415	-2.238	-0.16
wm793	skin	9.56	7.566	10.5	9.03	-1.747	0.317	-1.487	0.559
a2780	ovary	10.601	3.909	8.255	7.785	-1.731	0.517	0.436	0.339
sw1417	large_intestine	10.265	5.216	10.315	8.312	-1.722	0.041	-0.567	0.578
efm192a	breast	9.982	5.046	8.817	8.704	-1.716	-0.896	-2.085	0.583
mdamb415	breast	9.193	5.233	10.412	8.259	-1.602	-1.399	-2.248	0.677
miapaca2	pancreas	9.533	5.038	8.594	8.474	-1.555	0.704	-0.434	0.138
tc71	bone	10.523	4.022	9.199	8.369	-1.494	0.22	-0.506	0.134
rmugs	ovary	10.273	4.633	7.5	10.796	-1.492	0.152	0.621	0.4
ncih23	lung	10.248	4.825	8.333	8.41	-1.443	0.481	0.348	0.405
mfe296	endometrium	10.873	4.256	7.939	8.812	-1.427	0.536	-0.205	-0.382
ncih2291	lung	10.502	5.527	8.538	7.303	-1.405	0.058	-1.403	-0.318
ncih2052	pleura	10.369	5.706	9.478	7.837	-1.393	-0.093	-1.4	0.432
hmc18	breast	10.788	5.622	8.242	6.79	-1.383	0.71	-0.932	-0.139
ks1	central_nervous_system	10.618	7.011	10.436	8.401	-1.322	-0.517	-1.818	0.297
ncih358	lung	10.099	6.215	9.271	7.687	-1.248	-0.382	-0.499	0.204
hcc4006	lung	9.161	4.678	9.939	7.417	-1.226	0.079	-0.706	0.029
ht115	large_intestine	10.574	6.467	8.844	7.757	-1.206	0.096	0.695	0.397
kyse410	esophagus	10.259	7.247	9.493	8.488	-1.141	-0.593	-1.517	-0.003
ht55	large_intestine	10.22	6.191	8.806	7.697	-1.135	-0.479	-0.116	0.386
ncih1437	lung	9.376	4.881	8.426	9.26	-1.12	-0.407	0.28	-0.503
hgc27	stomach	10.341	5.488	7.748	7.839	-1.117	-0.036	0.606	-0.258
g402	soft_tissue	10.391	4.339	8.074	7.426	-1.002	0.459	-0.588	0.218
hs852t	skin	10.37	5.39	11.953	8.374	-0.992	0.044	-0.16	0.955
u118mg	central_nervous_system	11.262	5.875	10.2	8.629	-0.985	-0.251	-1.07	0.049
ncih1693	lung	10.16	6.621	7.641	8.28	-0.981	-0.763	-1.109	0.354
hcc1954	breast	10.246	5.38	9.704	8.096	-0.911	-0.164	-0.623	0.313
snu719	stomach	9.93	6.845	8.744	7.498	-0.904	-0.656	-1.041	0.338
hcc1833	lung	10.576	5.042	9.452	8.692	-0.902	-0.304	-2.212	0.045
ncih1355	lung	10.406	5.884	8.198	10.431	-0.892	0.569	0.604	-0.876
hs578t	breast	9.362	6.636	8.74	8.099	-0.863	-0.148	-0.308	0.182
wm1799	skin	10.175	6.658	10.068	8.191	-0.836	-0.334	-1.19	-0.072
huh7	liver	10.451	5.948	8.02	6.487	-0.823	-0.148	-1.101	0.248
hec1a	endometrium	10.252	4.986	9.657	8.36	-0.766	0.666	0.264	0.104
kns42	central_nervous_system	10.084	5.828	4.152	8.631	-0.763	-0.592	0.867	-0.568
ncih1373	lung	9.385	6.491	8.529	8.54	-0.752	-1.028	-0.406	-0.117
rd	soft_tissue	10.401	9.395	9.037	10.143	-0.75	-2.03	0.839	-0.729
mdst8	large_intestine	11.17	6.512	9.815	8.617	-0.747	0.188	-1.399	0.397
skmel30	skin	10.317	5.54	9.673	8.974	-0.735	0.133	-1.06	-0.49
697	haematopoietic_and_lymphoid_tissue	10.31	6.468	4.125	11.969	-0.734	-0.334	0.888	-2.943
rh30	soft_tissue	13.534	7.847	9.401	9.892	-0.676	0.482	0.768	0.264
snu886	liver	10.804	5.707	10.582	7.595	-0.662	0.21	-0.268	0.03
sw1463	large_intestine	10.159	5.741	7.644	8.594	-0.651	-0.185	-0.13	0.528
ocum1	stomach	9.559	6.605	9.348	7.137	-0.637	-0.864	-1.658	0.597
ncih1793	lung	10.456	6.171	7.805	7.509	-0.611	-0.09	-0.638	-0.124
hle	liver	10.077	6.225	8.821	8.226	-0.571	0.431	-0.808	0.086
caki2	kidney	10.829	6.225	8.289	10.349	-0.548	-0.866	0.283	-0.71
t24	urinary_tract	10.301	6.186	9.792	8.265	-0.506	0.17	-0.393	0.103
jhos2	ovary	9.264	5.387	8.496	7.538	-0.498	-0.127	-0.813
rerflcms	lung	10.013	5.748	7.802	9.049	-0.492	0.121	-0.093	-0.077
sjrh30	soft_tissue	13.312	7.343	5.74	9.795	-0.479	0.758	0.857	0.786
ncih2286	lung	9.966	5.49	9.25	8.014	-0.478	0.332	0.237	0.337
ipc298	skin	10.013	7.125	8.386	8.91	-0.451	-0.06	-0.755	-0.305
snu61	large_intestine	10.438	5.479	8.8	8.239	-0.45	0.465	-0.017	-0.142
hcc1359	lung	9.669	6.477	9.125	8.176	-0.441	-0.68	-0.875	-0.888
sknbe2	autonomic_ganglia	10.364	7.59	8.811	7.602	-0.43	-1.504	-1.776	-0.119
skco1	large_intestine	9.344	7.624	9.296	7.712	-0.422	-0.951	-2.128	0.586
hs944t	skin	10.491	5.784	8.254	9.42	-0.383	0.029	0.297	-0.316
snu407	large_intestine	10.192	6.184	9.091	7.8	-0.382	0.199	-0.188	0.649
gp2d	large_intestine	10.222	5.246	8.23	7.643	-0.377	-0.114	-0.375
wm2664	skin	10.286	6.665	10.139	7.603	-0.369	-0.746	-1.328	-0.139
ncih1435	lung	9.866	6.134	9.479	9.886	-0.36	-0.586	0.118	-0.75
ncih2030	lung	9.717	7.012	7.36	9.4	-0.359	-1.304	-0.005	-0.786
panc0403	pancreas	9.585	6.468	9.43	8.67	-0.355	-0.302	-0.095	-0.318
kp3	pancreas	9.595	6.206	8.114	6.909	-0.349	-0.133	-1.47	0.136
snuc4	large_intestine	10.327	6.106	8.29	7.912	-0.341	-0.453	-1.421	0.01
kyse30	esophagus	9.107	7.148	7.758	7.547	-0.333	-0.356	-1.139	0.263
colo829	skin	9.978	6.393	10.567	8.299	-0.319	-0.245	-1.189	0.032
bht101	thyroid	9.616	7.387	8.295	8.525	-0.308	-1.435	-0.233	-0.868
mel285	eye	9.917	6.842	10.371	8.152	-0.306	-0.569	-1.296	0.92
ncih2126	lung	8.605	4.701	8.164	8.531	-0.291	-0.039	0.145	-0.248
kelly	autonomic_ganglia	10.356	8.04	8.837	7.142	-0.29	-0.817	-0.764	0.168
ncih1568	lung	9.412	8.314	6.971	10.398	-0.286	-1.169	-0.48	-0.282
snu761	liver	9.546	5.654	10.812	7.511	-0.281	0.495	0.319	-0.23
jimt1	breast	12.374	4.844	9.614	8.64	-0.27	0.803	0.535	-0.016
skmel2	skin	10.414	6.738	9.623	8.125	-0.269	-0.378	-1.006	0.259
li7	liver	10.374	4.413	11.212	7.684	-0.268	0.82	0.257	-0.177
ov90	ovary	9.838	5.816	7.602	9.629	-0.251	0.354	0.21	-0.243
sq1	lung	10.537	5.81	9.153	9.086	-0.249	0.103	0.089	0.417
dld1	large_intestine	10.26	5.496	9.468	8.128	-0.243	0.49	-0.905	0.515
mfe319	endometrium	10.451	6.056	9.807	7.889	-0.233	0.486	-0.71	0.053
1321n1	central_nervous_system	10.795	6.262	7.369	8.059	-0.232	-0.749	-0.546	0.041
ncih716	large_intestine	10.32	6.46	8.502	8.199	-0.218	-1.057	-1.762	-0.037
colo201	large_intestine	9.758	7.287	8.894	10.185	-0.208	-0.563	0.488	-0.84
snu423	liver	9.883	7.061	8.345	8.549	-0.199	0.286	0.194	0.085
ncih1944	lung	10.109	6.141	7.941	11.105	-0.19	-0.457	0.944	-0.058
hel9217	haematopoietic_and_lymphoid_tissue	10.654	7.39	4.926	10.987	-0.186	-0.783	0.695	-0.094
ncih2122	lung	9.732	6.892	7.985	9.156	-0.182	-0.846	0.386	-0.291
kasumi1	haematopoietic_and_lymphoid_tissue	10.021	8.611	5.023	6.842	-0.177	-1.316	0.86	0.089
tccpan2	pancreas	10.136	5.574	8.545	9.118	-0.175	-0.33	0.023	-0.28
ku1919	urinary_tract	10.102	6.394	10.136	7.903	-0.17	0.482	-0.295	0.322
hupt4	pancreas	9.676	6.313	8.831	8.56	-0.169	-0.32	-0.962	0.184
rko	large_intestine	10.916	5.663	6.513	8.663	-0.165	0.265	0.928	0.462
sknas	autonomic_ganglia	10.831	6.75	8.903	8.335	-0.162	-0.822	-1.174	0.194
skndz	autonomic_ganglia	10.909	8.435	8.432	7.982	-0.16	-0.819	-1.202	0.115
ncih508	large_intestine	9.748	5.62	6.948	7.962	-0.154	-0.542	-0.962	-0.505
du145	prostate	9.78	5.203	8.753	7.693	-0.148	0.42	-0.055	0.024
a204	soft_tissue	10.31	7.003	8.505	8.137	-0.143		-0.546	-0.52
sudhl4	haematopoietic_and_lymphoid_tissue	10.1	7.132	3.672	8.892	-0.139	-2.463	1.019	-3.144
sknsh	autonomic_ganglia	10.389	7.103	9.231	8.092	-0.135	-0.108	-0.715	0.585
ncih838	lung	10.147	6.185	7.663	8.665	-0.133	-0.441	0.379	0.132
sf295	central_nervous_system	10.116	6.592	9.274	9.173	-0.132	-0.386	-1.02	0.194
wsudlcl2	haematopoietic_and_lymphoid_tissue	9.51	6.607	4.507	9.189	-0.125	-0.968	0.75	-1.977
ncih1299	lung	10.604	7.186	8.588	8.736	-0.124	-0.71	-1.288	-1.194
omm1	eye	9.801	5.646	9.192	8.27	-0.124	0.129	-1.321	-0.146
8305c	thyroid	9.628	6.275	9.32	8.691	-0.122	-0.106	0.146	0.11
ln18	central_nervous_system	9.933	6.243	7.745	9.266	-0.117	0.384	0.098	0.104
921	eye	10.203	6.204	9.594	8.767	-0.117	0.149	-1.528	-0.237
skhep1	liver	10.18	6.683	9.52	7.936	-0.108	-0.31	-0.593	-0.259
igr37	skin	10.366	5.237	8.569	9.166	-0.104	0.507	-0.589	-0.226
uacc257	skin	10.352	6.277	9.581	9.373	-0.102	0.15	-1.742	0.564
sem	haematopoietic_and_lymphoid_tissue	10.311	8.989	4.007	10.331	-0.101	-2.226	0.992	-2.411
c32	skin	9.629	6.517	9.608	8.388	-0.099	-0.357	-0.794	0.371
sh4	skin	10.02	6.29	8.687	8.802	-0.094	-0.679	-0.029	-1.41
sknfi	autonomic_ganglia	10.422	6.764	10.306	7.325	-0.089	-0.495	-1.11	0.45
cw2	large_intestine	10.758	7.009	8.261	8.578	-0.087	0.132	0.256	0.597
cmk	haematopoietic_and_lymphoid_tissue	9.952	8.164	3.892	10.617	-0.077	0.683	0.914	1.161
ncih1573	lung	8.952	5.45	8.882	7.922	-0.074	-0.069	0.188	0.331
hcc1806	breast	9.403	5.633	9.17	6.787	-0.072	0.351	-0.105	0.267
heya8	ovary	10.584	6.745	8.68	7.153	-0.07	-0.212	-0.757	-0.087
scc25	upper_aerodigestive_tract	9.512	6.777	9.79	8.741	-0.066	0.027	-0.279	-0.345
umuc3	urinary_tract	10.428	6.926	9.225	7.454	-0.065	-0.021	-0.336	-0.235
ncih1975	lung	10.602	5.282	8.186	7.806	-0.06	0.365	0.371	-0.531
kns81	central_nervous_system	9.871	8.121	8.047	8.289	-0.059	-0.676	-0.349	0.347
sw780	urinary_tract	9.486	5.383	8.095	8.489	-0.049	-0.656	-0.879	0.046
colo679	skin	10.288	7.506	9.789	7.983	-0.043	-0.579	-0.617	-0.064
sw579	thyroid	10.43	6.491	9.794	8.986	-0.042	0.039	-0.5	0.126
ncih747	large_intestine	9.928	6.219	9.689	8.571	-0.039	0.39	-0.65	0.018
sw480	large_intestine	10.236	6.155	10.095	8.971	-0.038	0.573	0.364	-0.302
cfpac1	pancreas	9.254	6.944	8.751	8.342	-0.037	-0.334	-0.155	-0.22
ht1080	soft_tissue	10.557	7.347	8.669	8.348	-0.034	-0.443	-0.675	0.385
rpmi7951	skin	9.943	6.37	9.269	8.495	-0.033	0.208	0.383	-0.007
jl1	pleura	10.385	7.818	9.086	7.657	-0.033	-0.515	-1.559	0.473
panc0203	pancreas	9.621	5.986	9.091	7.2	-0.033	-0.052	-0.069	0.181
a549	lung	10.319	6.11	8.692	10.061	-0.032	-0.233	0.483	-0.214
ncih1703	lung	10.014	6.306	7.041	8.652	-0.022	-0.755	0.759	-0.161
hs939t	skin	10.188	6.348	9.433	8.779	-0.012	0.048	-0.881	0.279
cas1	central_nervous_system	10.302	6.029	7.657	7.935	-0.01	-1.2	-0.555	-0.066
ncih441	lung	9.732	5.933	8.754	7.669	-0.007	-0.297	-1.29	-0.22
8505c	thyroid	10.119	7.194	10.086	8.451	-0.002	0.325	-0.448	-0.23
im95	stomach	10.08	5.559	7.985	7.725	-0.001	0.234	0.989	0.207
bicr6	upper_aerodigestive_tract	9.472	6.256	10.208	7.872	0.004	0.041	0.262	0.507
melho	skin	10.597	7.121	9.947	8.535	0.011	-0.124	-1.47	-0.505
te10	esophagus	10.077	7.001	10.529	8.106	0.011	-0.118	-0.897	0.421
snu349	kidney	10.055	7.282	10.101	8.107	0.017	-0.444	-0.842	-0.065
a673	bone	10.177	4.54	11.246	7.455	0.019	0.515	0.41	-0.151
a498	kidney	10.386	6.089	8.212	9.348	0.025	-0.525	0.413	-0.403
mdamb231	breast	9.909	6.648	9.31	9.559	0.028	0.047	0.185	-0.255
lmsu	stomach	10.97	7.455	8.165	8.601	0.029	0.051	-0.069	0.43
pfeiffer	haematopoietic_and_lymphoid_tissue	9.598	7.46	3.865	9.825	0.032	-0.979	0.718	-1.762
kmrc1	kidney	10.404	7.116	8.055	8.359	0.039		0.242
ht1197	urinary_tract	9.226	6.054	8.996	7.944	0.04	-0.017	0.638	0.584
rh41	soft_tissue	11.066	9.012	7.699	9.306	0.043	-0.908	0.946	0.418
abc1	lung	10.39	6.057	8.666	9.251	0.046	0.012	0.604	-0.204
fuov1	ovary	9.785	6.932	7.11	8.239	0.047	0.937	0.975	0.591
bt16	central_nervous_system	9.79	6.326	7.849	9.97	0.052	-0.325	0.595	-1.124
sbc5	lung	9.441	7.936	6.816	7.892	0.059	-0.298	0.263	-0.592
hsc3	upper_aerodigestive_tract	10.342	7.122	9.316	7.117	0.062	-0.656	0.203	0.335
snu1105	central_nervous_system	10.153	7.481	8.731	8.655	0.068	-0.448	0.158	-0.2
detroit562	upper_aerodigestive_tract	10.697	8.081	10.016	8.705	0.069	0.055	-0.531	0.214
hcc1500	breast	10.119	4.664	10.187	8.28	0.073	0.716	-0.738	0.231
az521	stomach	10.459	6.987	8.469	7.772	0.073	-1.64	-0.871	-0.582
cal29	urinary_tract	10.198	6.788	9.892	8.068	0.074	0.205	-0.18	-0.131
hct116	large_intestine	10.551	6.681	9.598	8.149	0.074	0.407	-0.019	0.538
panc1005	pancreas	10.642	6.419	8.396	8.441	0.084	-0.112	-0.543	-0.252
huh1	liver	10.379	6.025	7.95	8.481	0.084	0.145	-0.457	0.11
ags	stomach	9.579	8.075	9.54	8.54	0.087	-0.166	-0.446	0.144
lovo	large_intestine	10.893	6.309	8.262	7.659	0.089	0.221	1.08	-0.311
meljuso	skin	10.595	6.683	9.118	8.905	0.094	-0.08	-0.596	-0.316
kyse150	esophagus	10.621	6.209	7.829	7.703	0.095	0.39	0.672	0.891
ncin87	stomach	10.051	5.755	8.523	8.135	0.097	0.571	0.781	0.302
ncih2228	lung	10.307	4.111	8.447	8.292	0.099	0.765	0.267	0.05
sngm	endometrium	9.717	7.372	8.669	7.396	0.117	-0.954	-1.465	0.081
igr39	skin	10.042	7.071	9.056	8.429	0.117	0.095	-0.617	-0.188
jhh7	liver	10.691	5.614	8.621	7.341	0.121	0.434	-0.165	0.123
igr1	skin	9.81	5.483	8.109	8.263	0.121	-0.07	-0.421	-0.006
ncih1838	lung	10.823	6.221	8.432	8.098	0.125	-0.47	-1.596	0.562
snu449	liver	10.117	7.434	7.85	8.026	0.125	-0.258	-0.611	-0.043
ls180	large_intestine	10.352	6.498	9.214	7.388	0.129	0.298	-1.024	0.328
panc0504	pancreas	9.195	6.758	8.412	8.207	0.133	-0.233	-0.819	-0.498
yd38	upper_aerodigestive_tract	9.699	6.83	7.775	7.603	0.135	-0.223	0.677	0.054
ht1376	urinary_tract	9.573	4.065	6.996	7.99	0.138	0.913	0.545	0.152
kp4	pancreas	10.112	5.333	7.576	7.498	0.14	0.158	-0.614	-0.307
hcc38	breast	9.971	7.77	9.087	7.263	0.143	-0.632	-1.128	-0.286
rpmi8226	haematopoietic_and_lymphoid_tissue	10.14	7.069	6.274	7.636	0.144	-0.277	0.846	-0.092
kpnyn	autonomic_ganglia	10.576	8.643	9.632	7.699	0.144	-0.345	-1.134	-0.125
thp1	haematopoietic_and_lymphoid_tissue	10.363	7.963	5.005	9.348	0.146	-2.271	0.86	-0.604
loximvi	skin	10.708	7.615	8.508	7.887	0.148	0.343	-0.608	-0.118
hepg2	liver	10.034	7.416	8.646	6.788	0.155	-0.449	-0.601	0.182
te4	esophagus	10.59	4.971	8.918	7.671	0.155	0.565	0.088
hs695t	skin	9.802	8.541	9.369	8.253	0.157		-0.364	-0.152
snu1079	biliary_tract	9.851	7.835	9.908	8.549	0.158	-0.588	-1.456	0.314
sudhl6	haematopoietic_and_lymphoid_tissue	9.847	6.947	3.74	9.692	0.161	-1.044	0.668	-1.923
ebc1	lung	10.513	7.789	7.803	8.669	0.163	-0.671	-1.528	0.18
ls411n	large_intestine	10.729	6.684	7.799	7.095	0.169	0.594	0.617	0.199
cl11	large_intestine	10.369	6.883	9.725	7.776	0.171	0.387	0.686	0.041
corl105	lung	9.299	6.727	9.195	7.972	0.172	-0.539	-0.826	-0.31
kp1n	pancreas	9.293	6.58	8.364	7.88	0.176	-0.174	-0.265	-0.374
vmrcrcw	kidney	10.091	7.088	7.426	7.782	0.176	-0.348	0.095	-0.637
kyse70	esophagus	11.03	6.493	7.234	8.543	0.178	0.32	0.195	-0.374
te14	esophagus	10.113	6.377	9.677	7.483	0.179	0.003	-0.522	0.42
nugc3	stomach	10.03	6.505	9.818	7.904	0.18	-0.894	-0.45	-0.369
bcpap	thyroid	10.015	6.144	8.607	7.06	0.181	0.5	0.018	-0.054
an3ca	endometrium	10.83	6.322	4.2	9.095	0.182	-0.108	0.693	-1.285
huh6	liver	10.96	8.277	9.477	7.17	0.183	0.044	-0.018	0.006
kns62	lung	10.514	7.102	8.289	7.395	0.188	-1.46	0.217	0.059
colo678	large_intestine	10.242	6.021	10.16	9.943	0.189	-0.044	-1.29	0.67
hupt3	pancreas	9.985	6.184	8.935	7.42	0.19	-0.492	-0.341	0.344
lk2	lung	10.984	7.239	8.206	8.197	0.191	0.39	0.181	0.175
bxpc3	pancreas	10.672	7.167	8.112	8.536	0.192	-0.035	0.111	0.066
colo320	large_intestine	10.697	6.771	5.634	7.147	0.204	-0.086	0.685	-0.531
kms27	haematopoietic_and_lymphoid_tissue	10.463	7.027	9.482	7.522	0.206	-0.072	-0.362	-0.517
kyse510	esophagus	10.216	5.691	9.977	7.234	0.206	0.138	-0.106	-0.376
hlf	liver	10.061	6.6	7.965	8.768	0.209	0.658	0.393	-0.229
suit2	pancreas	10.65	5.314	8.525	9.177	0.215	0.154	0.467	-0.337
l33	pancreas	9.516	7.15	9.29	8.133	0.218	0.168	-0.174	-0.006
su8686	pancreas	8.562	5.233	8.949	8.582	0.222	-0.621	0.08	-0.008
sw620	large_intestine	10.472	8.492	8.397	8.629	0.224	0.631	0.634	0.069
calu6	lung	10.204	7.054	9.178	8.318	0.224	-0.437	-0.124	0.144
jhh6	liver	9.697	6.75	9.738	7.902	0.23	-0.024	0.074	-0.517
panc1	pancreas	10.121	6.556	7.746	8.121	0.231	-0.551	-0.672	-0.221
ncih2170	lung	9.899	6.659	8.382	8.054	0.232	0.207	-0.677	0.061
u251mg	central_nervous_system	9.523	6.062	6.796	8.756	0.233	0.077	0.087	-0.311
sf268	central_nervous_system	9.919	7.083	9.623	8.548	0.236	-0.192	0.033	0.028
corl23	lung	10.496	6.772	9.038	7.615	0.238	0.194	-0.227	0.141
ncih2066	lung	9.747	5.747	5	7.999	0.247	0.267	0.733	1.018
lclc103h	lung	10.114	6.468	7.159	8.56	0.251	0.033	0.5	-0.513
skmel3	skin	10.674	6.26	7.782	9.234	0.255	-0.154	-0.697	-0.076
reh	haematopoietic_and_lymphoid_tissue	10.238	8.998	4.134	10.863	0.257	-1.024	0.928	-2.629
hcc15	lung	9.818	6.798	7.899	9.868	0.258	0.727	0.749	0.757
hcc95	lung	9.977	6.028	9.428	8.66	0.26	-0.002	0.001	0.117
a253	salivary_gland	9.765	6.87	10.176	7.018	0.267	0.606	0.25	0.494
sw948	large_intestine	10.242	6.245	7.304	7.465	0.267	0.295	0.204	0.019
mfe280	endometrium	9.592	4.441	4.98	8.136	0.27	0.724	1.015	0.163
a375	skin	11.148	7.162	8.638	8.726	0.271	-0.165	0.017	-0.146
colo205	large_intestine	9.642	6.207	6.181	9.899	0.272	0.098	0.536	-1.37
bftc909	kidney	9.549	6.887	6.919	10.423	0.279	-0.01	0.91	-1.549
sw48	large_intestine	9.98	5.763	9.423	7.027	0.279	0.045	0.729	-0.007
monomac1	haematopoietic_and_lymphoid_tissue	10.431	8.493	3.986	9.333	0.28	0.545	0.809	0.553
a172	central_nervous_system	10.068	7.766	9.831	8.938	0.28	-0.142	-0.434	0.164
jmsu1	urinary_tract	10.345	6.97	9.011	8.649	0.282	1.136	0.77	0.412
pecapj41cloned2	upper_aerodigestive_tract	9.528	6.266	8.813	7.208	0.285	-0.105	0.48	0.295
rchacv	haematopoietic_and_lymphoid_tissue	10.313	8.076	3.602	11.328	0.285	-0.802	0.841	-3.244
kyse450	esophagus	10.945	6.908	7.121	7.744	0.285	0.276	0.787	-0.447
rvh421	skin	10.189	7.345	8.232	9.138	0.286	-1.22	-0.334	-0.641
ovsaho	ovary	9.983	6.586	6.426	8.894	0.286	0.924	0.628
ten	endometrium	10.051	5.713	8.084	8.021	0.291	1.023	0.934	-0.08
molm16	haematopoietic_and_lymphoid_tissue	10.803	8.503	4.136	9.528	0.292	0.601	0.61	0.445
snb19	central_nervous_system	9.947	6.973	9.183	9.189	0.297	-0.007	0.167	-0.185
cal33	upper_aerodigestive_tract	9.162	6.654	8.925	8.011	0.299	0.007	0.619	-0.51
caki1	kidney	10.191	6.473	7.306	8.718	0.305	-0.226	-0.693	-0.185
hug1n	stomach	10.053	6.815	7.614	8.953	0.305	0.262	0.746	0.723
u2os	bone	10.352	8.006	7.968	8.178	0.32	0.14	0.703	0.543
molm13	haematopoietic_and_lymphoid_tissue	10.065	8.309	4.492	10.881	0.321	-1.716	0.746	-1.122
kym1	soft_tissue	9.783	7.218	8.992	7.314	0.324	-0.548	-1.376	-0.332
skmel5	skin	11.106	6.009	8.373	9.21	0.326	0.155	-1.098	0.019
sw1353	bone	9.699	7.117	7.547	7.813	0.326	-0.048	-0.076	0.084
snu410	pancreas	10.444	6.752	8.589	9.437	0.329		0.258
mkn45	stomach	10.124	6.437	9.208	8.213	0.33	0.159	-1.069	0.36
colo741	skin	10.54	6.477	7.996	8.649	0.332	0.037	-0.444	0.191
achn	kidney	10.948	6.602	7.919	8.641	0.334	0.562	0.329	-0.805
786o	kidney	10.162	8.335	9.197	8.738	0.335	0.071	0.414	-0.35
gamg	central_nervous_system	10.354	5.621	9.627	9.093	0.336	0.138	-0.104	-0.11
hec265	endometrium	10.053	7.011	7.643	7.792	0.337	0.285	-0.359	0.106
ncih28	pleura	10.349	7.907	8.268	9.474	0.339	-0.245	0.467	-0.287
rl	haematopoietic_and_lymphoid_tissue	10.042	7.693	4.067	9.609	0.341	-1.167	0.92	-1.642
hep3b217	liver	10.332	7.574	8.752	7.416	0.341	0.828	0.861	-0.061
ncih446	lung	10.4	5.385	4.642	8.485	0.346	1.122	0.842	0.368
osrc2	kidney	10.173	7.413	9.672	7.764	0.351	0.212	-0.375	-0.136
cal27	upper_aerodigestive_tract	9.303	6.798	7.982	7.902	0.352	0.484	0.152	-0.228
dang	pancreas	9.798	7.517	8.521	8.644	0.354	0.024	0.858	-0.122
sw1990	pancreas	10.237	7.544	8.379	8.036	0.356	0.096	-0.352	-0.148
cov318	ovary	9.79	7.792	9.37	7.2	0.358	0.688	0.597	0.081
cal54	kidney	10.389	6.736	8.847	8.733	0.361	-0.12	-0.216	-0.362
patu8988t	pancreas	11.125	5.71	7.612	8.826	0.361		0.456	0.073
kms28bm	haematopoietic_and_lymphoid_tissue	10.312	7.522	4.177	7.977	0.362	0.55	0.77	-0.119
cck81	large_intestine	10.852	5.703	6.516	6.63	0.364	0.258	1.045	-0.381
snu738	central_nervous_system	10.396	6.429	8.055	7.658	0.364	0.68	0.377	0.622
accmeso1	pleura	10.764	6.408	6.783	8.701	0.366	-0.23	0.183	-1.395
wm88	skin	9.924	7.181	9.452	8.111	0.366	0.271	0.218
mkn1	stomach	10.017	7.572	8.464	7.865	0.367	0.802	1.054	0.573
kmrc20	kidney	10.467	7.153	8.899	7.69	0.37	0.573	0.088	0.118
ncih1581	lung	10.489	7.891	8.188	8.145	0.371	-0.281	0.256	0.384
ncih1048	lung	10.201	5.016	5.063	8.097	0.374	1.042	1.098	0.326
hel	haematopoietic_and_lymphoid_tissue	10.547	7.144	3.866	11.373	0.381	0.401	0.46	0.385
daoy	central_nervous_system	10.185	7.064	8.009	8.352	0.39	-0.148	0.379	-0.257
tyknu	ovary	10.381	6.037	8.168	8.404	0.391	0.579	-0.968	-0.215
te11	esophagus	10.199	7.444	10.83	8.476	0.395	0.291	-0.04	0.193
a101d	skin	10.534	6.971	6.938	9.011	0.397	-0.377	0.238	-0.587
a704	kidney	10.272	7.478	4.881	8.084	0.4		0.96
cl34	large_intestine	10.451	6.321	7.718	7.529	0.403	0.645	0.814	0.242
kyse180	esophagus	10.046	7.146	10.341	8.751	0.404	0.015	0.273	0.169
bt549	breast	10.682	5.958	6.938	9.123	0.405	0.643	0.763	0.35
hcc44	lung	10.132	6.6	8.783	7.545	0.408	0.547	0.808	-0.053
hs294t	skin	10.907	5.93	7.787	9.529	0.414	-0.523	-0.383	-0.795
rt112	urinary_tract	10.243	5.821	8.101	9.343	0.417	-0.156	0.15	-0.037
f36p	haematopoietic_and_lymphoid_tissue	10.872	7.328	5.601	10.741	0.418	0.639	0.946	0.315
mpp89	pleura	10.024	5.929	6.454	8.976	0.423	0.698	0.719	0.256
cmk115	haematopoietic_and_lymphoid_tissue	10.049	8.42	4.299	9.907	0.426	-1.553	0.332	-0.572
mkn7	stomach	9.15	6.214	10.123	7.507	0.428	0.763	0.682	-0.236
mdamb468	breast	9.123	4.916	8.506	8.912	0.429	0.623	0.784	0.78
patu8902	pancreas	10.453	7.023	8.454	8.111	0.432	-0.174	-0.219	-0.38
nihovcar3	ovary	10.143	7.109	8.938	7.658	0.439	1.005	0.886
sw1783	central_nervous_system	9.875	5.602	7.137	9.014	0.442	0.928	0.751	-0.026
cal851	breast	9.537	5.762	8.522	8.203	0.443	0.688	0.67	0.405
ncih2110	lung	9.296	4.606	9.496	7.798	0.446	1.037	1.091	0.18
uacc62	skin	9.998	7.245	8.155	8.617	0.452	-0.478	0.387	-0.836
bt20	breast	9.528	4.726	8.128	9.479	0.461	0.634	0.613
a2058	skin	10.584	6.882	9.28	8.759	0.463	0.756	0.942	0.386
pecapj34clonec12	upper_aerodigestive_tract	9.824	7.04	9.482	8.034	0.464	0.33	-0.133	-0.214
snuc2a	large_intestine	9.219	7.234	8.289	8.535	0.465	-0.253	-0.3	0.168
fadu	upper_aerodigestive_tract	9.856	5.91	9.643	8.051	0.469	0.755	0.228	-0.005
ncih2172	lung	9.271	5.26	6.391	9.929	0.47	0.621	0.527	0.274
ishikawaheraklio02er	endometrium	10.23	5.708	9.446	7.699	0.471	0.409	0.779	0.376
hct15	large_intestine	10.673	6.011	9.115	8.004	0.473	0.565	0.908	0.047
te9	esophagus	9.665	6.622	10.047	7.558	0.474	0.337	0.447	-0.072
sw1573	lung	9.796	6.823	7.984	9.284	0.476	-0.521	0.172	-0.77
km12	large_intestine	10.779	6.41	7.105	7.229	0.478	0.144	0.933	0.321
te1	esophagus	9.941	6.663	8.488	8.246	0.479	0.825	0.966	0.593
mdamb157	breast	10.025	6.607	5.964	8.479	0.482	0.732	0.631	0.347
te6	esophagus	9.48	6.927	9.44	8.25	0.484	0.162	0.19	-0.41
bc3c	urinary_tract	10.241	7.312	8.391	8.778	0.49	-0.146	0.147	-0.33
gi1	central_nervous_system	10.433	5.543	5.783	8.513	0.491	0.897	0.788	0.781
sknmc	bone	10.374	4.109	10.284	8.209	0.492	0.64	0.81	0.542
wm115	skin	9.854	7.778	10.488	8.516	0.493	-0.495	-0.853	0.171
gb1	central_nervous_system	12.088	7.48	9.756	8.945	0.496	0.385	-0.422	-0.125
769p	kidney	10.409	8.516	9.411	8.515	0.499	-0.006	-0.29	0.3
kms34	haematopoietic_and_lymphoid_tissue	11.089	9.248	5.029	7.256	0.5	-1.432	0.966	0.215
2313287	stomach	9.285	7.087	8.215	6.803	0.503	-0.31	-1.619	0.344
tccsup	urinary_tract	11.173	5.011	8.033	8.538	0.504	0.612	0.736	0.255
kpnsi9s	autonomic_ganglia	10.602	7.968	7.505	8.165	0.505	0.105	-0.232	0.029
ludlu1	lung	10.291	7.494	7.738	9.491	0.506	-0.446	-0.008	-0.953
sw1088	central_nervous_system	9.729	6.008	7.671	9.276	0.519	0.087	0.237	-0.121
ncih522	lung	10.205	4.005	5.983	7.893	0.522	0.448	1.009	0.624
ovcar4	ovary	9.986	7.193	8.077	8.224	0.523	0.648	0.417
kasumi2	haematopoietic_and_lymphoid_tissue	9.936	8.439	4.507	11.411	0.524	-0.469	0.842	-3.709
nb1	autonomic_ganglia	10.421	8.601	9.971	8.149	0.524	-1.481	-1.707	0.643
caov3	ovary	9.55	4.871	9.228	10.784	0.533	0.83	0.598	-0.033
ncih460	lung	10.232	6.707	7.674	8.463	0.538	-0.025	0.363	-0.49
mdamb436	breast	9.788	5.033	8.068	8.585	0.543	0.832	0.994	0.384
chagok1	lung	9.128	6.288	7.399	8.046	0.55	0.695	0.893	0.559
snu81	large_intestine	9.564	6.033	8.152	7.617	0.55	0.219	0.535	0.095
oums23	large_intestine	9.532	7.127	7.65	8.637	0.567	0.541	1.003	0.337
mewo	skin	9.977	6.31	8.511	8.467	0.573	0.322	0.332	0.41
ovcar8	ovary	9.73	6.229	9.888	8.07	0.581	0.818	0.447	0.194
hs729	soft_tissue	9.664	5.128	7.77	8.582	0.586	0.381	0.922	1.217
sw1271	lung	10.466	7.168	8.818	8.599	0.587	0.059	-0.82	0.052
pk1	pancreas	10.866	7.202	7.553	8.473	0.61	0.388	0.396	-0.067
ublc1	urinary_tract	9.718	5.57	8.261	8.308	0.619	0.486	0.879	0.059
dms273	lung	10.429	6.807	7.181	8.771	0.622	0.84	0.961	0.414
ncih196	lung	9.956	5.997	3.903	9.079	0.638	0.59	1.202	1.26
k029ax	skin	10.473	6.949	7.429	8.871	0.638	0.131	0.481	-0.402
ncih2009	lung	9.9	6.082	7.183	7.771	0.644	0.521	0.853	0.114
shp77	lung	10.13	5.546	5.183	8.498	0.712	0.569	0.613	0.094
monomac6	haematopoietic_and_lymphoid_tissue	10.248	8.431	4.264	9.952	0.756	0.496	0.745	0.242
saos2	bone	10.523	6.365	4.764	8.91	0.776	0.494	0.992	0.113
cov362	ovary	10.266	6.833	10.302	7.713	0.956	0.657	0.646	0.58
hec50b	endometrium	10.1	6.863	8.625	8.38	NA	0.774	NA	0.274
cal51	breast	10.338	5.323	9.546	6.93	NA	0.514	NA	0.215
sw403	large_intestine	10.212	5.88	7.413	9.068	NA	0.119	NA	-0.269
ls513	large_intestine	9.589	6.196	7.8	7.429	NA	-0.513	NA	0.135
u87mg	central_nervous_system	10.864	5.079	9.442	8.839	NA	-0.024	NA	-0.176
rmgi	ovary	9.954	4.581	8.521	8.247	NA	-0.029	NA	-0.267
igrov1	ovary	10.612	3.921	8.606	7.555	NA	NA	NA	0.496
skes1	bone	10.953	4.069	10.077	8.409	NA	NA	NA	0.757
ht29	large_intestine	10.358	6.372	7.437	8.422	NA	NA	NA	0.002
hec6	endometrium	10.481	7.102	8.294	8.009	NA	NA	NA	0.599
tuhr4tkb	kidney	10.171	7.513	9.785	8.087	NA	NA	NA	0.073
jhuem2	endometrium	10.478	3.903	8.237	8.28	NA	NA	NA	0.134
g401	soft_tissue	10.639	6.023	7.569	8.05	NA	NA	NA	0.008
ln229	central_nervous_system	10.712	7.267	8.903	8.312	NA	NA	NA	0.096
jeko1	haematopoietic_and_lymphoid_tissue	11.975	3.998	7.881	8.345	NA	NA	NA	NA

## Sheet: Supplementary Table 3
Supplementary Table 3: Data of cancer cell line profiling using ribociclib or palbociclib. The definition of parameters was previously described in Barretina et al [6]. Amax, maximal effect level; EC50, half-maximal effective concentration; IC50, half-maximal inhibitory concentration.
cell line	Primary site	Ribociclib EC50, µM	Ribociblib IC50, µM	Ribociclib Amax	Palbociclib EC50, µM	Palbociblib IC50, µM	Palbociclib Amax
697	haematopoietic_and_lymphoid_tissue	0.164367	0.378313	-70.6356
5637	urinary_tract	8	8	-0.489732	8	8	-0.0283669
1321n1	central_nervous_system	1.86513	8	-43.015
22rv1	prostate	0.990126	3.80976	-54.9515	1.22048	8	-38.0619
42mgba	central_nervous_system	8	8	-43.3181
639v	urinary_tract	8	8	-1.10432	8	8	-43.7707
769p	kidney	1.13964	4.43254	-56.5199	8	6.69962	-52.63
786o	kidney	8	8	2.19937
8305c	thyroid	8	8	-43.2823	0.575818	5.33931	-51.0145
8505c	thyroid	1.87121	8	-10.3812	8	8	-0.0813446
8mgba	central_nervous_system	8	8	0.324968
a172	central_nervous_system	8	8	-18.6367	8	8	3.60491
a204	soft_tissue	0.0389468	8	-24.3309	0.407287	8	-34.4227
a2058	skin	8	8	0.435035	8	8	2.61629
a253	salivary_gland	8	8	9.76318	8	8	3.86829
a2780	ovary	0.201226	4.03828	-50.2606	1.9013	8	-39.663
a375	skin	8	7.99871	-50.0044	2.72016	8	-26.2658
a549	lung	0.80056	8	-48.5817	1.14482	8	-29.0739
a673	bone	0.568394	8	-43.5478	8	8	-28.5213
achn	kidney	8	8	-44.3755
allsil	haematopoietic_and_lymphoid_tissue	4.83986	8	-26.9594
amo1	haematopoietic_and_lymphoid_tissue	8	8	-28.9216	8	8	-40.8478
an3ca	endometrium	8	8	4.59786	5.90544	7.05494	-53.5066
aspc1	pancreas	8	8	-5.90959	8	8	8.73719
au565	breast	8	8	-1.51688	0.992862	7.5643	-50.1485
az521	stomach	8	8	-26.3371	8	8	-15.0256
bcpap	thyroid	8	8	-31.6182
bdcm	haematopoietic_and_lymphoid_tissue	8	8	-44.8247	1.09975	1.91661	-73.1992
bftc909	kidney	3.37773	8	-18.3009	8	8	-26.4325
bgc823	stomach	8	8	1.10895	8	8	0.0660279
bl41	haematopoietic_and_lymphoid_tissue	8	8	-3.04794	8	8	-36.1626
bl70	haematopoietic_and_lymphoid_tissue	8	3.76878	-78.7333	8	4.52911	-83.5042
bt20	breast				8	8	9.35865
bt474	breast	8	8	-0.16764	2.08523	8	-39.8349
bt549	breast	8	8	2.74876	8	8	9.53583
bxpc3	pancreas	8	8	-20.6448
c2bbe1	large_intestine	8	8	10.6505	1.73311	8	-49.4245
c32	skin	8	8	1.43056	2.47801	8	-30.4161
c3a	liver	8	8	-8.18507	8	8	-32.6588
caki2	kidney	8	8	9.25793	8	8	13.1485
cal12t	lung	4.07769	4.07769	-68.0625
cal27	upper_aerodigestive_tract	3.82983	8	-26.9111	8	8	4.21579
cal78	bone	8	8	-0.828025	8	8	1.70644
cal851	breast	8	8	6.4275	8	8	-5.3736
calu1	lung	8	8	3.54754	8	8	4.23486
calu3	lung	8	8	-3.77463	8	8	1.68658
calu6	lung	1.48477	8	-46.0352
cama1	breast	8	8	-24.5985	8	8	-3.96491
capan2	pancreas	8	8	6.43289	8	8	-4.37841
cas1	central_nervous_system	8	8	-5.1403	8	8	-6.09888
cck81	large_intestine	8	8	-0.0884836
chl1	skin	8	8	-35.3722	8	8	0.79756
chp212	autonomic_ganglia	0.126246	1.83831	-51.9095
ci1	haematopoietic_and_lymphoid_tissue	8	8	-43.519	6.50175	6.50175	-69.5683
cmk	haematopoietic_and_lymphoid_tissue	0.195776	8	-31.6706	5.49231	5.49231	-50.5889
cmk86	haematopoietic_and_lymphoid_tissue	0.195041	0.512674	-72.8053
colo201	large_intestine	8	8	-46.9104	0.988583	1.48244	-64.9736
colo205	large_intestine	1.2401	3.4551	-55.2152	1.71271	7.19139	-50.5604
colo320	large_intestine	8	8	-49.1736	8	6.83245	-54.7889
colo677	haematopoietic_and_lymphoid_tissue	1.94343	3.12101	-67.7748
colo678	large_intestine	0.475406	8	-20.0623
colo679	skin	1.03385	8	-32.0855	8	8	-41.1024
colo699	lung	0.00254261	8	-27.6063
colo741	skin	2.1295	8	-24.8609
corl105	lung	8	8	-6.54581
corl23	lung	8	8	-19.5104	8	8	-0.52392
corl23cpr	lung	8	8	-0.263565	8	8	2.02918
cov318	ovary	8	8	0.682347	8	8	-0.217487
cov504	ovary	8	8	-15.3495	8	8	0.407744
daoy	central_nervous_system	8	8	1.74024	8	8	0.616529
dbtrg05mg	central_nervous_system	0.346914	8	-27.8802	8	8	-24.3665
del	haematopoietic_and_lymphoid_tissue	0.446546	8	-25.8002
detroit562	upper_aerodigestive_tract	8	8	-12.0928	1.9401	3.17449	-54.2185
dkmg	central_nervous_system	0.310801	8	-25.8668	8	8	-43.3259
dms114	lung	0.11229	8	-31.7588	0.956523	8	-43.7116
dohh2	haematopoietic_and_lymphoid_tissue	0.121549	8	-25.0585
dov13	ovary	8	8	2.67182	8	8	-1.87535
du145	prostate	8	8	2.44304	8	8	5.24227
dv90	lung	0.00742715	8	3.03825
eb1	haematopoietic_and_lymphoid_tissue	8	8	7.94698	2.20508	8	-46.7269
eb2	haematopoietic_and_lymphoid_tissue	8	8	3.31741	8	8	-22.4401
ebc1	lung	0.439839	8	-41.2034	0.242108	8	-38.048
efe184	endometrium	8	8	-9.18144	8	8	-4.14782
efm19	breast	0.0482054	8	-32.6159	0.565275	8	-27.1706
efo21	ovary	8	8	15.2619	8	8	-14.6181
efo27	ovary	8	8	-25.2884	8	8	2.43776
em2	haematopoietic_and_lymphoid_tissue	0.510101	2.71617	-58.9969
en	endometrium	8	8	-0.0185483	8	8	3.80812
es2	ovary	1.1656	7.26523	-50.2919	8	8	-32.9326
ess1	endometrium	0.866506	8	-37.8509
f36p	haematopoietic_and_lymphoid_tissue	0.413723	8	-20.4898
fadu	upper_aerodigestive_tract	8	8	-17.5667	2.29829	8	-38.0309
fu97	stomach	0.48309	8	-40.8145
fuov1	ovary	8	8	-8.4226	8	8	6.44337
g361	skin	8	8	-6.17074	8	8	-35.0823
g401	soft_tissue	0.00887872	8	-49.6943	0.643616	8	-46.438
g402	soft_tissue	0.467309	2.05208	-59.1579
gamg	central_nervous_system	8	8	-4.34938
gb1	central_nervous_system	8	8	-5.54663	8	8	-42.437
gciy	stomach	8	8	-6.8217	8	8	-7.05909
gct	soft_tissue	1.54232	8	-35.032	1.47005	4.081	-52.5722
gi1	central_nervous_system	8	8	1.53653
glc82	lung	8	8	6.84147	0.00254261	8	-19.1977
gms10	central_nervous_system	8	8	6.4331	2.79856	8	-27.0424
granta519	haematopoietic_and_lymphoid_tissue	8	8	-7.88206
h4	central_nervous_system	8	8	-7.31474	2.52645	8	-32.9184
hara	lung	8	8	-39.5316
hcc1187	breast	8	8	-1.8256	8	8	-9.36139
hcc1395	breast	8	8	4.55503
hcc15	lung	8	8	11.5352	8	8	-12.0125
hcc1569	breast	8	8	-4.17065	8	8	-39.1174
hcc1806	breast	8	8	-2.40718	8	8	0.792109
hcc1954	breast	8	8	5.4786	0.596599	2.50907	-54.5847
hcc2935	lung	8	8	3.03467	8	8	-14.5087
hcc4006	lung	8	8	-45.676	0.729843	8	-19.6287
hcc44	lung	1.58689	8	-21.2383
hcc56	large_intestine	8	8	-7.24322	8	8	-4.35153
hcc70	breast	8	8	9.33061	8	8	-11.029
hcc78	lung	8	8	8.5798	8	8	-19.9044
hcc827	lung	8	8	5.05318
hct116	large_intestine	8	8	-41.8056	8	8	1.94033
hct15	large_intestine	4.53493	8	-18.4329	8	8	-2.41046
hdmyz	haematopoietic_and_lymphoid_tissue	1.12882	1.75627	-70.2074
hdqp1	breast	0.506186	8	-11.6831
hec151	endometrium	8	8	0.0454542	8	8	-3.53562
hec1a	endometrium	8	8	-0.293523	0.764196	8	-22.7551
hec1b	endometrium	0.0275065	8	-44.265	2.77237	4.96495	-58.5184
hec251	endometrium	8	8	3.20215	8	8	-0.625561
hec265	endometrium	8	8	6.22302	8	8	2.12115
hec59	endometrium	7.1139	8	-17.0499	3.95852	8	-33.0687
hec6	endometrium	8	8	9.74502
hel9217	haematopoietic_and_lymphoid_tissue	8	8	0.486902	8	8	11.0391
hep3b217	liver	8	8	2.73775	8	8	6.25655
hepg2	liver	0.230878	8	-37.2895	0.81856	8	-38.1063
heya8	ovary	2.20417	8	-44.7632	0.946792	8	-39.168
hgc27	stomach	0.187923	0.533663	-65.8757	0.539135	1.74281	-60.1752
hh	haematopoietic_and_lymphoid_tissue	8	8	-3.61322	0.559993	8	-43.6309
hle	liver	0.833374	8	-18.5726	8	8	-2.41057
hlf	liver	8	8	6.29171	8	8	2.5318
hmc18	breast	8	8	-31.7315	0.644022	8	-23.3461
hmcb	skin	8	8	-41.1129	8	8	-32.1017
hos	bone	8	8	-0.885051	8	8	-5.00476
hpac	pancreas	2.66869	2.66869	-55.1912	0.689943	8	-39.6565
hpafii	pancreas	8	8	-3.9084
hs229t	lung	8	8	-28.1577	8	8	-46.3597
hs294t	skin	4.6633	8	-32.1941	8	8	-3.36269
hs578t	breast	8	8	-21.2687	8	8	-24.7522
hs683	central_nervous_system	8	8	-3.55122	3.62203	8	-14.5926
hs695t	skin	8	8	-3.50576	8	8	-1.41108
hs729	soft_tissue	8	8	10.8537
hs739t	breast	0.0268928	8	-26.62	0.144997	8	-16.3381
hs746t	stomach	0.435876	8	-37.6649	0.230628	8	-17.4326
hs766t	pancreas	8	8	-32.0513	1.51956	8	-19.984
hs840t	upper_aerodigestive_tract	5.62925	8	-29.2379	2.00858	8	-48.5098
hs852t	skin	8	8	-6.05879	0.630789	8	-23.0246
hs895t	skin	8	8	-2.59575	0.240724	0.446407	-52.8812
hs936t	skin	4.28629	8	-38.0651	0.922352	8	-33.7794
hs939t	skin	0.0925996	8	-14.4612	8	8	-41.6297
hs944t	skin	2.24912	8	-32.3921	8	8	-2.17782
hsc2	upper_aerodigestive_tract	8	8	0.480454	8	8	2.87411
ht	haematopoietic_and_lymphoid_tissue	8	8	8.22266	8	8	15.5049
ht1080	soft_tissue	2.73005	8	-36.8044	8	8	5.95175
ht1197	urinary_tract	1.84039	8	-10.59	8	8	6.18545
ht1376	urinary_tract	8	8	7.54731	8	8	5.62688
ht144	skin	8	8	-18.5925	8	8	4.38524
ht29	large_intestine	8	5.82979	-56.1634	0.556987	8	-25.1424
hucct1	biliary_tract	8	8	1.7282	8	8	-2.06398
huh1	liver	8	8	-43.6531	1.37619	8	-48.0113
hupt3	pancreas	8	8	-32.6303	1.91094	8	-32.9102
hupt4	pancreas	2.23619	4.29856	-52.4819	8	8	-9.37063
hut78	haematopoietic_and_lymphoid_tissue	8	8	8.29895	8	8	-6.15641
ialm	lung	8	8	0.725397	8	8	2.61678
igr37	skin	0.206558	8	-22.1572	8	8	-4.69925
igr39	skin	8	8	0.921137	8	8	3.51959
igrov1	ovary	8	8	-1.9772	8	8	1.29494
im95	stomach	8	8	-0.788928
imr32	autonomic_ganglia	0.287158	1.56049	-55.0108	0.690406	8	-46.7636
ipc298	skin	0.230755	8	-16.0715	8	8	-1.83504
ishikawaheraklio02er	endometrium	8	8	0.96914
istmes1	pleura	1.62496	8	-35.2757	0.175079	8	-16.4542
istmes2	pleura	1.08021	8	-42.1214	0.234982	0.427757	-52.8976
j82	urinary_tract	8	8	-0.895434	8	8	-1.0373
jhh2	liver	7.92945	8	-16.2272	8	8	-0.769759
jhh4	liver	2.24222	8	-26.3135	8	8	0.203936
jhh5	liver	0.0482693	0.493245	-74.5916
jhh6	liver	8	8	4.94879	8	8	2.0754
jhh7	liver	1.83403	8	-42.8596
jhos2	ovary	8	8	12.8505	8	8	7.67098
jhos4	ovary	8	8	4.35403	8	8	13.7773
jhuem2	endometrium	0.387246	8	-27.6126
jm1	haematopoietic_and_lymphoid_tissue	8	6.0764	-55.2516	8	8	-48.4258
jmsu1	urinary_tract	8	8	-5.72297	1.32296	8	-46.3166
jurkat	haematopoietic_and_lymphoid_tissue	3.75024	3.6916	-62.1159
jvm3	haematopoietic_and_lymphoid_tissue	8	8	-45.7611
k029ax	skin	8	8	-3.80847	0.270012	8	-20.9241
kals1	central_nervous_system	8	8	9.45842	8	8	3.74878
karpas299	haematopoietic_and_lymphoid_tissue	0.877646	8	-49.4752	8	7.3545	-53.2153
karpas422	haematopoietic_and_lymphoid_tissue	8	8	-26.5818	8	8	0.834657
karpas620	haematopoietic_and_lymphoid_tissue	0.0773006	8	-27.3083
kasumi2	haematopoietic_and_lymphoid_tissue	0.649681	8	-38.4811
kcimoh1	pancreas	1.34592	8	-35.1508
kcl22	haematopoietic_and_lymphoid_tissue	8	6.11958	-56.3115
ke39	stomach	0.67213	8	-41.9804	1.07964	3.54183	-57.8035
ke97	haematopoietic_and_lymphoid_tissue	3.81031	4.53221	-59.0415	2.25606	2.5872	-62.2019
kelly	autonomic_ganglia	6.64164	6.64164	-52.369
kg1	haematopoietic_and_lymphoid_tissue	8	8	-31.4685	8	8	7.47454
khm1b	haematopoietic_and_lymphoid_tissue	0.339819	8	-33.9384
kle	endometrium	8	8	9.71829	8	8	-0.358268
kmbc2	urinary_tract	8	8	-0.337848	6.72227	8	-20.7254
kmm1	haematopoietic_and_lymphoid_tissue	1.38285	4.23043	-57.474
kmrc1	kidney	0.906612	8	-27.7412	8	8	-29.7335
kms11	haematopoietic_and_lymphoid_tissue	0.232968	8	-15.159
kms12bm	haematopoietic_and_lymphoid_tissue	8	8	13.4587	8	8	-27.7827
kms26	haematopoietic_and_lymphoid_tissue	3.37129	2.52725	-80.4127	1.32709	1.67236	-78.7112
kns42	central_nervous_system	0.134282	8	-20.1346	8	8	-28.8816
kns60	central_nervous_system	8	8	-27.1141	0.518169	8	-39.2516
kns62	lung	0.933507	8	-37.0603
kns81	central_nervous_system	0.181236	8	-17.0268
ko52	haematopoietic_and_lymphoid_tissue	0.234531	2.08763	-50.5546
kp1n	pancreas	8	8	5.47635	8	8	0.0677528
kp1nl	pancreas	8	8	-0.0887161	8	8	0.0275958
kp2	pancreas	8	8	1.66208	8	8	-0.970949
kp3	pancreas	8	8	-2.23564	0.626955	8	-21.411
kp4	pancreas	0.147596	6.07089	-50.8497	0.683596	8	-37.3203
kpnsi9s	autonomic_ganglia	0.478798	8	-47.4926
ku812	haematopoietic_and_lymphoid_tissue	1.37514	8	-45.6279	8	6.2531	-60.9251
kuramochi	ovary	8	8	10.1224
kym1	soft_tissue	1.75914	1.59226	-70.3608
kyse140	oesophagus	0.436465	8	-43.7499
kyse150	oesophagus	2.92318	8	-28.4948
kyse180	oesophagus	0.50721	8	-32.7661
kyse30	oesophagus	8	8	-21.4545	8	8	-0.582976
kyse410	oesophagus	8	8	-7.12238	8	8	8.87492
kyse450	oesophagus	8	8	-2.6948
kyse510	oesophagus	8	8	5.77342
kyse520	oesophagus	6.05546	8	-23.9904	8	8	7.6462
kyse70	oesophagus	1.20306	5.60584	-53.4893
l33	pancreas	8	8	-4.53609	8	8	-3.56927
l363	haematopoietic_and_lymphoid_tissue	1.04193	8	-35.1811	0.803731	0.891902	-76.8398
l428	haematopoietic_and_lymphoid_tissue	2.03372	8	-13.2093
lc1sqsf	lung	8	8	-0.625689	4.03501	8	-26.0704
lclc103h	lung	8	8	5.45841	8	8	2.06633
ln18	central_nervous_system	8	8	-13.8524	8	8	6.18134
ln229	central_nervous_system	8	8	-32.1691	1.48233	8	-39.2355
lounh91	lung	8	8	5.84629	8	8	15.4629
loximvi	skin	2.91735	8	-30.0559	8	8	2.82063
lp1	haematopoietic_and_lymphoid_tissue	8	8	12.7234
ls123	large_intestine	8	8	-3.57546	8	8	5.33477
ls411n	large_intestine	3.42436	1.70903	-79.6389
ls513	large_intestine	8	8	-17.1969	8	4.52807	-66.7318
lu99	lung	0.56386	3.69069	-54.621	1.00081	2.54912	-63.2758
ludlu1	lung	0.0153976	8	2.1209	0.739752	8	-22.4147
m059j	central_nervous_system	8	8	-5.34756	8	8	0.390879
malme3m	skin	0.00254261	8	-28.0116	0.714373	8	-24.1269
mb157	breast	8	8	14.1238
mc116	haematopoietic_and_lymphoid_tissue	8	8	11.4491	8	7.99748	-50.0354
mcas	ovary	8	8	-5.70847	8	8	2.1246
mcf7	breast	0.342515	1.36554	-64.0361	8	8	-11.6465
mdamb157	breast	8	8	2.99188	8	8	8.82867
mdamb175vii	breast	8	8	4.2135	8	8	-14.5916
mdamb415	breast	8	8	-8.61281	6.73832	6.73832	-51.4207
mdamb435s	skin	0.20746	0.774626	-64.6657
mdamb436	breast	8	8	-0.00268152	8	8	-4.11107
mdamb453	breast	0.166479	8	-39.886	3.40924	8	-35.9246
mdamb468	breast	0.347092	8	-13.4001	8	8	-9.09171
mec1	haematopoietic_and_lymphoid_tissue	8	8	-0.0137586
meg01	haematopoietic_and_lymphoid_tissue	0.391821	8	-19.169	8	8	5.38719
melho	skin	8	8	-25.626	8	8	0.298186
messa	soft_tissue	0.838902	8	-19.0222	0.79482	8	-21.7652
mewo	skin	2.56637	2.56637	-54.4543
mfe280	endometrium	8	8	8.3463	8	8	5.93182
mfe296	endometrium	0.16309	0.847958	-59.5478
mfe319	endometrium	8	8	-5.48917
mg63	bone	0.238548	8	-30.6582	0.531697	8	-22.6472
miapaca2	pancreas	2.35539	5.5719	-55.2355	8	8	-13.5658
mino	haematopoietic_and_lymphoid_tissue	0.26639	0.455663	-68.7871	0.489363	1.39823	-62.1977
mj	haematopoietic_and_lymphoid_tissue	8	5.90959	-56.2914	3.94396	4.61692	-60.3318
mkn45	stomach	0.22999	8	-21.0407	8	8	-11.613
mkn7	stomach	8	8	12.8268	8	8	1.73781
mkn74	stomach	8	8	1.82731	8	8	-0.152585
moggccm	central_nervous_system	8	8	2.14786	2.42552	8	-22.1956
molp8	haematopoietic_and_lymphoid_tissue	8	8	-43.9087
monomac1	haematopoietic_and_lymphoid_tissue	0.703591	3.22076	-59.8243
morcpr	lung	3.41438	8	-19.2432
mpp89	pleura	8	8	-3.15748	8	8	0.20436
msto211h	pleura	8	8	-30.6254	8	5.50116	-60.4409
ncih1048	lung	8	8	-2.41988	8	8	8.46639
ncih1092	lung	8	8	-24.4518	8	8	2.54845
ncih1155	lung	2.65748	8	-30.8254
ncih1184	lung				8	8	-6.36282
ncih1299	lung	1.51184	8	-48.7859
ncih1339	lung	8	8	7.57414
ncih1341	lung	8	8	8.02146	8	8	0.293577
ncih1355	lung	0.470788	8	-35.0116	1.05663	8	-39.6736
ncih1373	lung	8	8	0.586382	8	8	12.458
ncih1563	lung	8	8	3.04031	8	8	-1.75584
ncih1568	lung	8	8	-0.715316	2.63043	8	-49.3969
ncih1573	lung	8	8	-3.99953	1.0267	8	-30.7635
ncih1581	lung	8	8	-4.51781	8	8	-9.29293
ncih1648	lung	8	8	-0.280882	8	8	-2.399
ncih1650	lung	8	8	-25.9747	2.37359	8	-17.1033
ncih1651	lung	8	8	-1.27923	2.51567	8	-19.5414
ncih1666	lung	8	8	0.240285	8	8	-6.17203
ncih1693	lung	0.350571	8	-32.1044	8	8	-3.52524
ncih1694	lung	8	8	8.0077	8	8	2.51404
ncih1703	lung	1.10559	8	-36.0868
ncih1792	lung	8	8	-20.7025	1.49936	8	-28.547
ncih1793	lung	0.00417508	8	-12.5708	0.880894	2.03842	-58.9151
ncih1869	lung				8	8	17.8572
ncih1915	lung	8	8	-30.3164	8	8	-38.4676
ncih1944	lung	2.50086	8	-25.7897	2.84835	4.48818	-55.0979
ncih1975	lung	1.04543	8	-22.6378	8	8	-5.39161
ncih2009	lung	8	8	0.93895	8	8	1.61884
ncih2023	lung	0.0697725	8	-18.2697	1.12359	8	-45.4804
ncih2030	lung	1.28829	8	-23.452	8	8	-20.0451
ncih2052	pleura	0.0207457	8	-8.49325	0.52789	8	-26.9544
ncih2085	lung	8	8	2.63024	8	8	-1.28175
ncih2087	lung	0.338328	8	-24.7386	0.237558	8	-21.8592
ncih211	lung	0.368264	8	-25.8043	0.87705	8	-39.1001
ncih2122	lung	8	3.72653	-67.0938	0.167247	8	-48.3687
ncih2170	lung	8	8	14.1425	1.5354	8	-47.4974
ncih2172	lung	8	8	7.80762	8	8	12.3864
ncih2228	lung	8	8	-2.62332	8	8	-2.30709
ncih226	lung	8	8	-6.45403	8	8	-37.8238
ncih2286	lung	0.505879	8	-40.5717
ncih23	lung	8	8	10.4975	8	8	-25.0792
ncih2444	lung	8	8	5.94027	8	6.71415	-56.3578
ncih2452	pleura	0.30039	8	-22.7095	8	8	-18.4858
ncih28	pleura	8	6.10025	-58.468	1.98042	6.05022	-53.4072
ncih322	lung	8	8	2.00953	8	8	1.136
ncih3255	lung	8	8	-18.9121	8	8	-0.788574
ncih358	lung	6.85584	8	-39.2807	1.48692	8	-28.1373
ncih441	lung	0.337483	8	-31.424	1.34877	8	-28.9466
ncih460	lung	8	8	-31.9772
ncih520	lung	8	8	-48.0196	0.705617	8	-38.7101
ncih522	lung	8	8	10.5222	8	8	1.40264
ncih647	lung	8	8	6.9414	8	8	-33.3172
ncih650	lung	2.42801	8	-29.5356	8	8	-22.7861
ncih661	lung	8	8	-1.75771	8	8	-15.0886
ncih727	lung	1.05577	8	-21.2839	8	8	-1.28152
ncih747	large_intestine	8	8	-43.5825	3.94185	8	-44.9426
ncih810	lung	8	8	1.67104	8	8	-10.0052
ncin87	stomach	8	8	10.7189	8	8	-1.07524
nco2	haematopoietic_and_lymphoid_tissue	0.042117	8	-9.47915
nihovcar3	ovary	8	8	11.632	8	8	3.12051
nugc3	stomach	8	8	-4.89456	0.178105	8	-16.8747
nugc4	stomach	0.211951	1.07302	-54.5485	0.714666	1.60629	-59.8708
oc314	ovary	8	8	1.99925	8	8	-32.0423
oc315	ovary	8	8	3.83149	8	8	-27.1682
oc316	ovary	8	8	0.836057	7.58381	8	-25.5167
ociaml2	haematopoietic_and_lymphoid_tissue	0.838409	1.15894	-76.3674	1.18314	1.52837	-78.3197
ociaml5	haematopoietic_and_lymphoid_tissue	0.187025	8	-43.9776
ocily10	haematopoietic_and_lymphoid_tissue	8	8	-31.0762
ocum1	stomach	8	8	-10.7156	1.36991	8	-38.1929
oe21	oesophagus	8	4.51598	-62.8648	4.75117	4.75117	-64.9865
oe33	oesophagus	8	8	-40.6153	2.01719	8	-40.5268
oncodg1	ovary	8	8	-1.31685	8	8	-30.9121
ons76	central_nervous_system				1.36113	8	-25.5844
ov90	ovary	0.0694021	8	-9.54017	8	8	-0.667852
ovcar4	ovary	8	8	2.59975	8	8	-6.78516
ovcar8	ovary	8	8	1.28067	8	8	2.34888
ovmana	ovary	8	8	1.76376	8	8	-4.71593
ovsaho	ovary	8	8	-2.16538	0.613399	8	-17.8705
ovtoko	ovary	8	8	-3.14185	8	8	-1.06321
p12ichikawa	haematopoietic_and_lymphoid_tissue	0.796744	3.73765	-56.2617
p31fuj	haematopoietic_and_lymphoid_tissue	8	8	8.72948	8	8	-0.570392
p3hr1	haematopoietic_and_lymphoid_tissue	8	8	-45.8287	8	7.5571	-52.6478
panc0203	pancreas	8	8	-48.9992	1.14015	8	-35.0047
panc0327	pancreas	8	8	-2.07758	8	8	6.6086
panc0403	pancreas	8	8	-35.9932	8	8	7.158
panc1005	pancreas	8	8	3.6751	8	8	11.6461
patu8902	pancreas	8	8	-24.4272
pc14	lung	4.02526	8	-42.6853
pc3	prostate	8	8	-2.71432	8	8	-2.12014
pfeiffer	haematopoietic_and_lymphoid_tissue	8	8	-3.14792	6.95472	6.95472	-58.3898
pk1	pancreas	8	8	-15.8588	8	8	-0.890508
pk45h	pancreas				8	8	-6.51056
pk59	pancreas	8	8	-1.18914	1.50709	8	-34.8241
pl45	pancreas	0.0974551	8	-21.424	8	8	1.7611
plcprf5	liver	8	8	-8.81399	1.79142	8	-40.3506
psn1	pancreas	2.02733	8	-34.3547
qgp1	pancreas	0.309306	2.32581	-52.4775
raji	haematopoietic_and_lymphoid_tissue	8	8	8.08341	8	8	-2.92069
rd	soft_tissue	3.16695	8	-25.341	8	8	4.47392
reh	haematopoietic_and_lymphoid_tissue	8	8	-47.4108	8	5.91258	-58.611
rerfgc1b	stomach	8	8	0.139549	8	8	-2.94153
rerflcai	lung	8	8	-24.3615	8	8	-1.9392
rerflcms	lung	8	8	0.110162	8	8	-28.0805
rkn	soft_tissue	8	8	-33.5678	2.53733	8	-45.7752
rko	large_intestine	0.548611	8	-38.537	2.44904	8	-33.8813
rl952	endometrium	3.34882	8	-42.226	8	8	3.92806
rpmi7951	skin	0.807078	8	-41.596
rpmi8402	haematopoietic_and_lymphoid_tissue	0.951458	1.53987	-77.0862
rt112	urinary_tract	0.544925	8	-33.7053	2.2881	8	-32.4896
rt4	urinary_tract	8	8	11.6377	8	8	-18.0335
rvh421	skin	8	8	2.82578	0.688754	8	-32.381
saos2	bone	8	8	-7.85186	8	8	1.60596
sbc5	lung	2.29598	8	-38.4402	1.10533	8	-19.6863
scaber	urinary_tract	1.94666	8	-25.5979	8	8	-8.43596
scc25	upper_aerodigestive_tract				0.782006	8	-32.0044
scc9	upper_aerodigestive_tract	0.00254261	8	-20.1212
sf126	central_nervous_system	8	8	1.18428	8	8	-35.9927
sf295	central_nervous_system	0.32261	8	-28.6343	8	8	-28.6509
sf8657	skin	0.291	8	-24.3219	8	8	1.59254
sh10tc	stomach	8	8	-13.2851	8	8	0.380663
shp77	lung	8	8	6.11404	8	8	10.0118
sigm5	haematopoietic_and_lymphoid_tissue	0.079631	0.220255	-65.1485
sima	autonomic_ganglia	0.0491546	8	-40.0625
sjrh30	soft_tissue	8	8	-6.00319	8	8	1.25891
sjsa1	bone	1.18251	8	-23.7409	8	8	-21.4629
skbr3	breast	8	8	10.9828	8	8	15.3122
skco1	large_intestine	2.76118	8	-13.2353	8	8	1.87007
skes1	bone	0.043627	8	-44.7901	6.3688	8	-40.2572
skhep1	liver	0.373142	8	-45.907	0.515595	8	-41.5653
sklms1	soft_tissue	1.25802	8	-47.5919
sklu1	lung	0.682295	8	-27.3259	8	8	-38.8604
skmel2	skin	8	8	-12.4351	8	8	-19.7487
skmel24	skin	8	8	-3.062	8	8	1.51386
skmel30	skin	8	8	-34.8285	8	8	-0.505869
skmel31	skin	8	8	3.29062	8	8	-2.83859
skmel5	skin	1.3816	8	-25.9279	8	8	-15.0418
skmes1	lung	5.26197	5.27353	-55.8142
skmm2	haematopoietic_and_lymphoid_tissue	8	8	4.84453	2.62004	8	-28.8893
sknas	autonomic_ganglia	0.457046	8	-47.0755	1.10639	8	-43.4706
sknbe2	autonomic_ganglia	0.328054	1.80158	-62.5226	4.98671	4.98671	-57.9789
skndz	autonomic_ganglia	0.880106	3.43646	-58.167	2.72772	8	-45.0476
sknsh	autonomic_ganglia	8	7.73552	-50.5078	1.24532	8	-43.4113
skov3	ovary	8	8	-6.05444	2.21739	8	-10.6017
sngm	endometrium	8	8	-19.9829	8	8	-15.0019
snu1	stomach	2.40389	8	-45.4736	8	5.73457	-60.7435
snu16	stomach	8	8	-10.8261	8	8	-9.84358
snu182	liver	8	8	6.80571	8	8	-32.5767
snu387	liver	8	8	15.1346
snu398	liver	0.569135	8	-29.6926
snu423	liver	8	8	-3.61707	2.01485	8	-39.2526
snu449	liver	8	8	-3.258	8	8	-0.28755
snu475	liver	8	8	-1.66458
snuc2a	large_intestine	8	8	-3.669	8	8	-1.28841
snuc2b	large_intestine	8	8	1.8887	8	8	1.37626
sq1	lung	8	8	-0.457192
su8686	pancreas	8	8	-0.496407	8	8	0.0281466
sudhl10	haematopoietic_and_lymphoid_tissue	5.75046	5.75046	-81.794	3.41881	3.41881	-92.6141
sudhl4	haematopoietic_and_lymphoid_tissue	0.328742	1.38003	-57.5935
sudhl6	haematopoietic_and_lymphoid_tissue	0.742186	8	-44.5344
sudhl8	haematopoietic_and_lymphoid_tissue	1.60435	3.72945	-61.5637	0.47503	1.21239	-70.1901
suit2	pancreas	1.62338	7.97237	-38.9244	1.17721	8	-32.1939
supm2	haematopoietic_and_lymphoid_tissue	4.75658	4.75658	-63.2075	8	5.92195	-77.8022
supt1	haematopoietic_and_lymphoid_tissue	8	8	-1.25012	8	8	6.15763
sw1088	central_nervous_system	8	8	-6.02683
sw1271	lung	2.53597	8	-29.6714	8	8	-22.3513
sw1353	bone	8	8	-23.775	8	8	-1.93924
sw1417	large_intestine	8	8	-12.1962	0.158645	8	-14.7443
sw1573	lung	0.323967	8	-29.6038
sw1990	pancreas	0.592519	8	-29.2556	5.77888	8	-23.1314
sw403	large_intestine	8	4.33863	-59.9458	8	8	-19.7643
sw48	large_intestine	0.0193871	8	-41.0507	8	8	-48.8219
sw480	large_intestine	6.21466	8	-29.808	1.23556	8	-14.4154
sw579	thyroid	0.929007	8	-35.9746	1.30325	8	-24.0034
sw620	large_intestine	0.449506	8	-45.9806	2.9336	8	-47.5121
sw780	urinary_tract	0.15875	8	-24.2478	0.832434	1.64212	-54.2583
sw900	lung	0.384912	8	-20.4627	8	8	-5.50039
t24	urinary_tract	8	8	-24.6975	8	8	-0.178634
t3m10	lung	8	8	4.4392	8	8	-6.81589
t47d	breast	8	8	-5.00647	8	8	-5.0075
t84	large_intestine				8	8	-5.81032
t98g	central_nervous_system	8	8	-31.8881	8	8	-2.75901
tc71	bone	8	8	2.34043	8	8	-1.43938
tccsup	urinary_tract	8	8	2.06801	2.07561	8	-24.8551
te1	oesophagus	8	8	-20.7627
te11	oesophagus	2.08508	8	-26.6474
te15	oesophagus	1.22924	8	-32.7991
te5	oesophagus	8	8	-16.1773
te617t	soft_tissue	8	8	-19.7572	0.376659	1.01216	-59.9051
te9	oesophagus	8	8	2.02099	8	8	9.45614
ten	endometrium	8	8	9.38222	8	8	-6.05164
toledo	haematopoietic_and_lymphoid_tissue	1.51646	8	-39.2701	8	8	-46.7975
tov112d	ovary	0.995093	8	-40.3669	2.02883	8	-44.5333
tov21g	ovary	1.22717	8	-23.6471	8	8	-18.1517
tt2609c02	thyroid	8	6.82679	-51.8809
tyknu	ovary	8	8	-38.2533	8	8	-33.0754
u118mg	central_nervous_system	2.67974	8	-30.6813	0.523249	8	-21.0694
u2os	bone	2.09103	8	-29.2953	3.61855	8	-23.653
u87mg	central_nervous_system	8	8	-35.8248	2.01042	8	-38.1721
u937	haematopoietic_and_lymphoid_tissue	1.74304	3.52285	-34.8506	8	8	4.56818
uacc257	skin	0.577458	8	-25.9993
uacc62	skin	1.62107	8	-49.016
uacc812	breast	8	8	-11.7812	8	8	-9.51018
umuc3	urinary_tract	8	8	7.74259	8	8	-36.2203
vmrclcd	lung	8	4.98666	-54.4426	1.85767	1.85767	-69.8724
vmrcrcw	kidney	8	8	6.78172	8	8	3.20437
vmrcrcz	kidney	0.9435	8	-26.747	8	8	0.301351
wm115	skin	8	8	-0.657379
wm1799	skin	0.201999	8	-28.5513
wm2664	skin	0.945817	8	-47.3935
wm793	skin	8	8	-48.7872
wm983b	skin	0.113718	0.327109	-56.7034
ykg1	central_nervous_system	8	8	-4.00057	7.39111	7.33836	-51.6711
zr751	breast	8	8	-36.3339
zr7530	breast	8	8	12.1615	8	8	0.0551538
